# Supplementary material for: Glycerol-3-phosphate mediates rhizobia-induced systemic signaling in soybean
Source: Nat Commun. 2019 Nov 22;10:5303. doi: 10.1038/s41467-019-13318-8 (PMC6876567; doi:10.1038/s41467-019-13318-8)
Supplement: Supplementary file 4 — Supplementary Data 1 [file 41467_2019_13318_MOESM4_ESM.xlsx]

## Sheet: Sheet1
Supplemental Table 1. Transcript levels of genes induced (two fold or higher, p value ≤ 0.05) in foliar tissues of soybean plants inoculated with incompatible strain (U122) of rhizobia compared to compatible strain (U257).
GlymaIDs	Log2 fold change	p-value	q-value	GeneID	Gene name
Glyma.17G173200	11.0378	1.26501e-11	1.99253e-08	DFR,M318,TT3	dihydroflavonol 4-reductase
Glyma.19G069300	9.84815	1.8601e-09	1.35224e-06		Protein kinase superfamily protein
Glyma.15G246700	8.94774	6.2846e-10	5.75656e-07		Lactoylglutathione lyase / glyoxalase I family protein
Glyma.15G222100	8.72285	1.15052e-08	6.15461e-06	FRS3	FAR1-related sequence 3
Glyma.19G060900	8.31445	2.63004e-08	1.20269e-05	ATCLASP,CLASP	CLIP-associated protein
Glyma.15G222200	8.2954	3.22606e-08	1.42914e-05		Histone superfamily protein
Glyma.02G061400	8.22448	6.84961e-18	4.855e-14		Phototropic-responsive NPH3 family protein
Glyma.15G213000	8.19071	1.34442e-09	1.05881e-06	ATM2,ATM4,ATMYOS1	myosin 2
Glyma.02G226700	8.02388	6.79393e-11	8.02589e-08
Glyma.19G169800	7.98562	3.14075e-10	3.07057e-07		ENTH/VHS/GAT family protein
Glyma.17G178700	7.82915	2.61152e-08	1.20269e-05		DNAse I-like superfamily protein
Glyma.19G011300	7.37788	3.65747e-09	2.41155e-06		nodulin MtN21 /EamA-like transporter family protein
Glyma.15G246500	7.34499	7.08443e-08	2.67811e-05	EMB3012	embryo defective 3012
Glyma.17G203700	7.27268	1.06969e-07	3.79098e-05		adaptin family protein
Glyma.13G354300	6.8402	1.33255e-07	4.44477e-05		Pentatricopeptide repeat (PPR) superfamily protein
Glyma.10G119600	6.61208	5.70436e-07	0.000139422	ATKT1,ATKT1P,ATKUP1,KT1,KUP1	potassium transporter 1
Glyma.18G247600	6.53246	6.49627e-08	2.52304e-05		Ankyrin repeat family protein
Glyma.02G197100	6.19507	1.04112e-07	3.73645e-05
Glyma.02G163900	5.89693	1.12918e-08	6.15461e-06	URED	urease accessory protein D
Glyma.15G187300	5.62101	1.83416e-05	0.00212161
Glyma.05G005200	5.47119	3.01464e-09	2.03503e-06		polyribonucleotide nucleotidyltransferase, putative
Glyma.15G238200	5.4395	4.53191e-08	1.86216e-05	ANNAT8	annexin 8
Glyma.19G135600	5.12738	1.50286e-07	4.89761e-05		NB-ARC domain-containing disease resistance protein
Glyma.07G167700	5.12258	2.58772e-08	1.20269e-05		NAD(P)-linked oxidoreductase superfamily protein
Glyma.08G346100	4.97917	2.63069e-09	1.86463e-06		Protein of unknown function (DUF506)
Glyma.15G057400	4.96303	3.67092e-05	0.00339016		hydroxyproline-rich glycoprotein family protein
Glyma.14G085600	4.91896	5.98736e-07	0.000145088		Granulin repeat cysteine protease family protein
Glyma.14G165000	4.82288	4.89591e-07	0.000125053	GNR1,NIA1,NR1	nitrate reductase 1
Glyma.02G095700	4.7496	1.5543e-07	4.9514e-05		Plant protein 1589 of unknown function
Glyma.09G185500	4.52525	2.01072e-10	2.19261e-07
Glyma.01G245100	4.25633	2.68521e-07	7.84857e-05	ATHD1,ATHDA19,HD1,HDA1,HDA19,RPD3A	histone deacetylase 1
Glyma.03G159400	4.21715	3.33332e-05	0.00314716	ATMGT7,MGT7,MRS2-7	magnesium transporter 7
Glyma.02G028700	3.91028	5.54523e-06	0.000878315		Matrixin family protein
Glyma.15G262800	3.88583	2.28641e-05	0.00244334	ZIP1	zinc transporter 1 precursor
Glyma.14G206500	3.79927	4.19242e-06	0.000724778		NB-ARC domain-containing disease resistance protein
Glyma.17G157400	3.79763	3.75331e-07	0.000102321	XTH6	xyloglucan endotransglucosylase/hydrolase 6
Glyma.15G057600	3.67733	4.63349e-20	6.56844e-16
Glyma.07G014500	3.59209	6.29421e-10	5.75656e-07		HAD superfamily, subfamily IIIB acid phosphatase
Glyma.08G088400	3.4977	8.05915e-10	6.72039e-07	CESA4,IRX5,NWS2	cellulose synthase A4
Glyma.20G121800	3.44515	1.31042e-08	6.88022e-06		Zinc finger C-x8-C-x5-C-x3-H type family protein
Glyma.19G223000	3.44209	0.000146858	0.0095498		Glycosyl hydrolase superfamily protein
Glyma.19G231100	3.36799	0.0128222	0.180076
Glyma.13G160400	3.34853	0.000180729	0.0110432		Bifunctional inhibitor/lipid-transfer protein/seed storage 2S albumin superfamily protein
Glyma.11G233400	3.3247	4.56117e-18	4.31061e-14	LAC5	laccase 5
Glyma.09G156700	3.28273	5.00355e-09	2.95651e-06		Peroxidase superfamily protein
Glyma.18G023600	3.28183	1.99254e-10	2.19261e-07	LAC5	laccase 5
Glyma.08G200100	3.20303	5.44319e-08	2.17359e-05		HAD superfamily, subfamily IIIB acid phosphatase
Glyma.20G063100	3.18453	0.000172913	0.0106942	ZIP1	zinc transporter 1 precursor
Glyma.18G183700	3.17552	1.49177e-05	0.00189662	ATLAC17,LAC17	laccase 17
Glyma.14G221400	3.15027	0.000209164	0.0123804		Peroxidase superfamily protein
Glyma.08G164400	3.14711	0.000180671	0.0110432	ZIP1	zinc transporter 1 precursor
Glyma.18G054000	3.06604	3.24146e-12	5.74387e-09	ATEXP8,ATEXPA8,ATHEXP ALPHA 1.11,EXP8,EXPA8	expansin A8
Glyma.01G055700	3.04772	0.00442113	0.0943885	ATBOR4,BOR4	HCO3- transporter family
Glyma.13G091100	2.96169	3.10705e-08	1.39827e-05		nodulin MtN21 /EamA-like transporter family protein
Glyma.17G214600	2.95657	1.40074e-08	7.22071e-06		receptor serine/threonine kinase, putative
Glyma.02G282300	2.93441	6.81137e-08	2.60968e-05
Glyma.14G087200	2.92618	1.68736e-05	0.00203574		Gibberellin-regulated family protein
Glyma.03G247100	2.91732	4.63028e-05	0.00403931	AtbZIP63,BZO2H3	bZIP transcription factor family protein
Glyma.07G134100	2.79914	6.1318e-05	0.00518951	ATLAC17,LAC17	laccase 17
Glyma.05G186700	2.79149	1.41124e-05	0.00181047		Integrase-type DNA-binding superfamily protein
Glyma.05G145000	2.78087	2.11843e-05	0.00231898	ATMRP3,MRP3	multidrug resistance-associated protein 3
Glyma.19G098500	2.77546	2.39471e-05	0.00250535	SRG3	senescence-related gene 3
Glyma.07G018000	2.74809	9.45958e-05	0.00707646	AQP1,ATTIP2;1,DELTA-TIP,DELTA-TIP1,TIP2;1	delta tonoplast integral protein
Glyma.16G160200	2.71515	2.48031e-05	0.00251613		ATP binding;nucleic acid binding;helicases
Glyma.15G087600	2.70491	2.03072e-06	0.000402622		Ankyrin repeat family protein
Glyma.13G004400	2.63042	0.00759738	0.131182	ZIP5	zinc transporter 5 precursor
Glyma.03G233900	2.61936	0.00949076	0.150325	AtPP2-B15,PP2-B15	phloem protein 2-B15
Glyma.12G017100	2.59131	0.00029817	0.0161949		Polyketide cyclase/dehydrase and lipid transport superfamily protein
Glyma.03G252700	2.57801	0.00968489	0.151705		GDSL-like Lipase/Acylhydrolase superfamily protein
Glyma.12G195500	2.55826	4.88407e-11	6.02653e-08	RCI3,RCI3A	Peroxidase superfamily protein
Glyma.02G080800	2.53325	1.19878e-07	4.14486e-05	LHB1B1,LHCB1.4	light-harvesting chlorophyll-protein complex II subunit B1
Glyma.15G089000	2.53029	0.00509581	0.103642		GDSL-like Lipase/Acylhydrolase superfamily protein
Glyma.15G233400	2.50776	2.43342e-05	0.00251516		LRR and NB-ARC domains-containing disease resistance protein
Glyma.10G269300	2.49944	8.62624e-07	0.000195318		Zinc finger C-x8-C-x5-C-x3-H type family protein
Glyma.15G169100	2.45702	1.8129e-06	0.00036978	XTH23,XTR6	xyloglucan endotransglycosylase 6
Glyma.16G212500	2.45427	0.00362386	0.0839711		Kunitz family trypsin and protease inhibitor protein
Glyma.03G132700	2.42815	2.33018e-22	6.60652e-18	BG1	beta-1,3-glucanase 1
Glyma.01G192600	2.42741	1.10471e-06	0.00023909	LBD38	LOB domain-containing protein 38
Glyma.18G247700	2.41529	0.000354796	0.0183897		Ankyrin repeat family protein
Glyma.17G258200	2.41463	0.000130452	0.00874368	GASA1	GAST1 protein homolog 1
Glyma.18G043200	2.40347	0.00185634	0.0557614		TPX2 (targeting protein for Xklp2) protein family
Glyma.07G115400	2.40273	0.000399776	0.0201322	AtPLAIVA,PLA IVA,PLP1	Acyl transferase/acyl hydrolase/lysophospholipase superfamily protein
Glyma.07G125600	2.39368	7.40211e-06	0.00108178	ATOXS3,OXS3	oxidative stress 3
Glyma.14G222700	2.38085	0.000960156	0.0363449		Prolyl oligopeptidase family protein
Glyma.08G171000	2.37805	1.64772e-05	0.00201274
Glyma.07G125500	2.36504	4.80275e-07	0.000123789
Glyma.16G171400	2.3648	0.00153339	0.0486839		disease resistance family protein / LRR family protein
Glyma.15G150300	2.35748	0.00749255	0.130697		MATE efflux family protein
Glyma.01G106200	2.32989	6.44863e-12	1.07548e-08		Adenine nucleotide alpha hydrolases-like superfamily protein
Glyma.12G208000	2.32209	3.12379e-10	3.07057e-07	ARAC5,ATGP3,ATROP4,ROP4	RAC-like GTP binding protein 5
Glyma.16G149600	2.31385	1.91445e-05	0.00217113
Glyma.06G314200	2.30403	1.99608e-05	0.00221066		Plant invertase/pectin methylesterase inhibitor superfamily
Glyma.03G113200	2.2871	0.00459743	0.0966551		NAD(P)-binding Rossmann-fold superfamily protein
Glyma.17G212200	2.27153	7.80089e-08	2.87235e-05		Bifunctional inhibitor/lipid-transfer protein/seed storage 2S albumin superfamily protein
Glyma.02G235500	2.26143	9.72806e-06	0.00133888	ATOFP17,OFP17	ovate family protein 17
Glyma.08G209000	2.25535	0.000163282	0.0103565		Phototropic-responsive NPH3 family protein
Glyma.11G213500	2.25026	0.00323105	0.0782296		TPX2 (targeting protein for Xklp2) protein family
Glyma.13G220100	2.24922	2.13631e-05	0.00232956	ABR,PID	Protein kinase superfamily protein
Glyma.19G231000	2.2467	0.00154722	0.0489586	AtPP2-B15,PP2-B15	phloem protein 2-B15
Glyma.12G009200	2.19837	3.18639e-06	0.000582842	CPH,SMT1	sterol methyltransferase 1
Glyma.07G048600	2.19274	0.0491518	0.356286		2-oxoglutarate (2OG) and Fe(II)-dependent oxygenase superfamily protein
Glyma.11G160000	2.18887	2.7038e-12	5.11054e-09	ATEXP8,ATEXPA8,ATHEXP ALPHA 1.11,EXP8,EXPA8	expansin A8
Glyma.16G170900	2.18576	0.00125335	0.0432202		disease resistance family protein / LRR family protein
Glyma.08G116900	2.17487	4.39591e-06	0.000750982		Granulin repeat cysteine protease family protein
Glyma.18G283500	2.16787	2.73498e-06	0.000516949	RIC4	ROP-interactive CRIB motif-containing protein 4
Glyma.16G172100	2.16674	4.58936e-06	0.000760922		disease resistance family protein / LRR family protein
Glyma.16G165200	2.16089	2.06625e-12	4.18446e-09	LHB1B1,LHCB1.4	light-harvesting chlorophyll-protein complex II subunit B1
Glyma.19G055000	2.15599	2.01553e-06	0.000402424		Disease resistance protein (TIR-NBS-LRR class) family
Glyma.12G169400	2.13616	2.39082e-08	1.1687e-05	ATFD2,FED A	2Fe-2S ferredoxin-like superfamily protein
Glyma.15G140700	2.13383	0.029922	0.27897		HCP-like superfamily protein
Glyma.03G143600	2.11816	0.000308357	0.0164954		myb-like HTH transcriptional regulator family protein
Glyma.03G231200	2.11525	0.00697039	0.125593	ATNAS3,NAS3	nicotianamine synthase 3
Glyma.19G152100	2.11321	3.13993e-05	0.00298313		Protein kinase family protein
Glyma.05G203300	2.11308	1.65092e-09	1.23176e-06	ATHSD2,HSD2	hydroxysteroid dehydrogenase 2
Glyma.01G196800	2.10779	7.73211e-09	4.29845e-06	XTH6	xyloglucan endotransglucosylase/hydrolase 6
Glyma.11G236100	2.10505	9.35661e-07	0.000208881	GGT1	gamma-glutamyl transpeptidase 1
Glyma.12G022600	2.10458	0.00079511	0.0324826		GRAS family transcription factor
Glyma.12G022800	2.07846	0.00022267	0.0130978	ATEXLA1,ATEXPL1,ATHEXP BETA 2.1,EXLA1,EXPL1	expansin-like A1
Glyma.13G315400	2.07625	0.000108168	0.00766693		Pollen Ole e 1 allergen and extensin family protein
Glyma.17G237100	2.06954	0.00178838	0.0546381		Gibberellin-regulated family protein
Glyma.14G044400	2.06941	0.00226244	0.062315	AtRLP6,RLP6	receptor like protein 6
Glyma.17G214400	2.06807	4.16439e-09	2.62375e-06		Protein kinase superfamily protein
Glyma.08G341700	2.06795	0.000854621	0.0338447	ATKTI1,KTI1	kunitz trypsin inhibitor 1
Glyma.08G056400	2.06506	0.00020415	0.0121598	ATACP5,ATPAP17,PAP17	purple acid phosphatase 17
Glyma.20G213700	2.06029	1.25408e-07	4.23282e-05		O-methyltransferase family protein
Glyma.19G020100	2.06001	4.90293e-06	0.000803514	ATVDAC1,VDAC1	voltage dependent anion channel 1
Glyma.02G013300	2.05444	7.36896e-07	0.000174104	ATBXL2,BXL2	beta-xylosidase 2
Glyma.17G165200	2.05205	1.04522e-06	0.000229722	ATNRAMP3,NRAMP3	natural resistance-associated macrophage protein 3
Glyma.06G022800	2.05094	0.000488452	0.0231477		GDSL-like Lipase/Acylhydrolase superfamily protein
Glyma.12G060900	2.0499	1.08706e-05	0.00147466	ATLAC2,LAC2	laccase 2
Glyma.09G062600	2.04903	1.94075e-05	0.00217666	XTH23,XTR6	xyloglucan endotransglycosylase 6
Glyma.07G265000	2.04225	7.83801e-06	0.00113379		Protein of unknown function (DUF506)
Glyma.13G293100	2.03365	1.58109e-07	4.98078e-05	ARAC5,ATGP3,ATROP4,ROP4	RAC-like GTP binding protein 5
Glyma.02G114100	2.02867	0.0138087	0.188366
Glyma.10G013900	2.02528	1.32335e-09	1.05881e-06	ATBXL2,BXL2	beta-xylosidase 2
Glyma.16G165800	2.01709	4.87842e-05	0.00424273	LHB1B1,LHCB1.4	light-harvesting chlorophyll-protein complex II subunit B1
Glyma.04G121000	2.01069	7.7796e-10	6.68385e-07	DER1	DERLIN-1
