# Supplementary material for: Glycerol-3-phosphate mediates rhizobia-induced systemic signaling in soybean
Source: Nat Commun. 2019 Nov 22;10:5303. doi: 10.1038/s41467-019-13318-8 (PMC6876567; doi:10.1038/s41467-019-13318-8)
Supplement: Supplementary file 5 — Supplementary Data 2 [file 41467_2019_13318_MOESM5_ESM.xlsx]

## Sheet: U257-U122-repressed
Supplemental Table 2. Transcript levels of genes repressed (two fold or less, p value ≤ 0.05) in foliar tissues of soybean plants inoculated with incompatible strain (U122) of rhizobia compared to compatible strain (U257).
GlymaIDs	Log2 fold change	p-value	q-value	GeneID	Gene name
Glyma.11G147800	-4.2264	8.04191e-16	3.80007e-12	ATFLA11,FLA11	FASCICLIN-like arabinogalactan-protein 11
Glyma.04G197500	-4.03034	4.89957e-15	1.98447e-11	FATB	fatty acyl-ACP thioesterases B
Glyma.04G240800	-3.95274	1.08978e-07	3.81448e-05	ADH,ADH1,ATADH,ATADH1	alcohol dehydrogenase 1
Glyma.16G209300	-3.74954	4.43409e-17	2.51431e-13		ATP-dependent caseinolytic (Clp) protease/crotonase family protein
Glyma.16G040700	-3.6936	5.52937e-07	0.00013632		FMN binding
Glyma.08G119500	-3.62528	1.02233e-14	3.62315e-11	FLA12	FASCICLIN-like arabinogalactan-protein 12
Glyma.08G119600	-3.59308	4.88891e-11	6.02653e-08	ATFLA11,FLA11	FASCICLIN-like arabinogalactan-protein 11
Glyma.05G162000	-3.5149	5.37277e-13	1.26941e-09	ATFLA11,FLA11	FASCICLIN-like arabinogalactan-protein 11
Glyma.03G040100	-2.86195	4.36785e-14	1.37597e-10	ATLTP1,LP1,LTP1	lipid transfer protein 1
Glyma.06G168000	-2.76344	3.5809e-07	9.85686e-05	FATB	fatty acyl-ACP thioesterases B
Glyma.11G197400	-2.75029	1.21495e-07	4.15016e-05	CYP79A2	cytochrome p450 79a2
Glyma.20G204500	-2.70818	0.00212015	0.0601708
Glyma.12G068900	-2.69469	2.68714e-11	3.80928e-08	ATFLA11,FLA11	FASCICLIN-like arabinogalactan-protein 11
Glyma.05G161900	-2.5826	6.757e-13	1.47365e-09	FLA12	FASCICLIN-like arabinogalactan-protein 12
Glyma.19G140700	-2.44622	1.65971e-05	0.00201274	AtSIP2,SIP2	seed imbibition 2
Glyma.02G072200	-2.42811	9.18329e-05	0.00694543	GDH3	glutamate dehydrogenase 3
Glyma.16G202000	-2.40639	0.0327085	0.291895		Embryo-specific protein 3, (ATS3)
Glyma.13G167000	-2.36318	0.0109107	0.163326	RLK1	receptor-like protein kinase 1
Glyma.06G322100	-2.2854	4.2898e-08	1.78859e-05	LLG1	LORELEI-LIKE-GPI-ANCHORED PROTEIN 1
Glyma.06G114900	-2.23145	5.61053e-06	0.000881773	ARR9,ATRR4	response regulator 9
Glyma.10G219100	-2.19017	6.80575e-05	0.005642	ATLAC15,LAC15,TT10	Laccase/Diphenol oxidase family protein
Glyma.07G196800	-2.12402	1.5083e-09	1.15577e-06	LOX3	lipoxygenase 3
Glyma.13G038600	-2.0255	0.000951737	0.0362259		Plant stearoyl-acyl-carrier-protein desaturase family protein
Glyma.19G106000	-2.02396	1.67809e-07	5.22825e-05		DEAD/DEAH box helicase, putative
Glyma.11G074100	-2.01184	3.96133e-08	1.70169e-05	CYP84A1,FAH1	ferulic acid 5-hydroxylase 1
