# Supplementary material for: Glycerol-3-phosphate mediates rhizobia-induced systemic signaling in soybean
Source: Nat Commun. 2019 Nov 22;10:5303. doi: 10.1038/s41467-019-13318-8 (PMC6876567; doi:10.1038/s41467-019-13318-8)
Supplement: Supplementary file 6 — Supplementary Data 3 [file 41467_2019_13318_MOESM6_ESM.xlsx]

## Sheet: Sheet1
Supplemental Table 3. Transcript levels of genes induced (two fold or higher, p value ≤ 0.05) in foliar tissues of soybean plants inoculated with incompatible strain (U122) of rhizobia compared to mock-inocualted plants.
GlymaIDs	Log2 fold change	p-value	q-value	GeneID	Gene name
Glyma.08G119600	10.0409	2.75743e-21	1.53292e-18	ATFLA11,FLA11	FASCICLIN-like arabinogalactan-protein 11
Glyma.U039500	9.76377	5.70907e-08	2.44392e-06		Pseudouridine synthase family protein
Glyma.09G201100	9.71062	1.99279e-07	7.32794e-06	ATCAD8,CAD-B2,ELI3,ELI3-2	elicitor-activated gene 3-2
Glyma.18G041800	9.68494	6.71852e-08	2.84729e-06		Signal peptidase subunit
Glyma.15G196500	8.26383	1.00175e-08	5.12037e-07	PHYE	phytochrome E
Glyma.08G119500	8.19685	5.91266e-28	6.30427e-25	FLA12	FASCICLIN-like arabinogalactan-protein 12
Glyma.04G197500	8.18627	8.76976e-30	1.08104e-26	FATB	fatty acyl-ACP thioesterases B
Glyma.05G162000	8.12207	1.13944e-25	1.04211e-22	ATFLA11,FLA11	FASCICLIN-like arabinogalactan-protein 11
Glyma.12G150100	7.97077	1.51967e-07	5.86997e-06
Glyma.06G243000	7.9002	0.000567393	0.00675061		Protease-associated (PA) RING/U-box zinc finger family protein
Glyma.02G186900	7.40122	7.80227e-07	2.3863e-05		Calcium-binding EF-hand family protein
Glyma.06G168000	7.29452	2.78285e-19	1.16028e-16	FATB	fatty acyl-ACP thioesterases B
Glyma.16G202000	6.99985	2.12507e-06	5.79883e-05		Embryo-specific protein 3, (ATS3)
Glyma.14G083800	6.99702	3.2209e-07	1.11093e-05		Tetratricopeptide repeat (TPR)-like superfamily protein
Glyma.16G209300	6.97448	9.61626e-34	2.09723e-30		ATP-dependent caseinolytic (Clp) protease/crotonase family protein
Glyma.12G080100	6.8976	6.69128e-19	2.59878e-16	XTH32	xyloglucan endotransglucosylase/hydrolase 32
Glyma.05G161900	6.73759	1.39797e-39	4.9544e-36	FLA12	FASCICLIN-like arabinogalactan-protein 12
Glyma.02G164400	6.15778	4.81063e-09	2.63303e-07		Major facilitator superfamily protein
Glyma.12G068900	6.15094	6.00364e-28	6.30427e-25	ATFLA11,FLA11	FASCICLIN-like arabinogalactan-protein 11
Glyma.06G123200	6.01853	4.21026e-22	2.84212e-19		nodulin MtN21 /EamA-like transporter family protein
Glyma.19G140700	5.88858	1.24076e-15	2.81424e-13	AtSIP2,SIP2	seed imbibition 2
Glyma.06G207400	5.7177	1.33606e-05	0.000281426		Translation protein SH3-like family protein
Glyma.11G147800	5.38553	1.73536e-19	7.34341e-17	ATFLA11,FLA11	FASCICLIN-like arabinogalactan-protein 11
Glyma.20G118300	5.36149	9.61083e-25	8.0143e-22		Protein kinase superfamily protein
Glyma.18G272600	5.03265	1.98333e-08	9.38755e-07	ANX2	Malectin/receptor-like protein kinase family protein
Glyma.18G287700	5.01206	4.98921e-06	0.000120775	ATHSP70,HSP70	heat shock protein 70
Glyma.06G112200	4.98989	6.4427e-14	1.1138e-11		nodulin MtN21 /EamA-like transporter family protein
Glyma.01G006000	4.98458	6.93099e-30	8.93215e-27	ATOXS3,OXS3	oxidative stress 3
Glyma.07G203700	4.93859	5.46409e-11	4.98128e-09	ATGLR2.7,GLR2.7	glutamate receptor 2.7
Glyma.13G365300	4.63183	1.2806e-10	1.07102e-08		Tetratricopeptide repeat (TPR)-like superfamily protein
Glyma.07G136200	4.63132	1.70135e-12	2.25405e-10		NAD(P)-binding Rossmann-fold superfamily protein
Glyma.13G259400	4.6154	2.38868e-11	2.41011e-09	ATGA2OX1,GA2OX1	Arabidopsis thaliana gibberellin 2-oxidase 1
Glyma.16G202100	4.58991	0.00106956	0.0112562	CRK25	cysteine-rich RLK (RECEPTOR-like protein kinase) 25
Glyma.06G195500	4.52324	1.39243e-13	2.28197e-11	ANAC100,ATNAC5,NAC100	NAC domain containing protein 100
Glyma.06G242100	4.50652	0.00390069	0.0311792	SPA3	SPA1-related 3
Glyma.08G212300	4.41152	1.23577e-07	4.90021e-06		Tetratricopeptide repeat (TPR)-like superfamily protein
Glyma.16G070100	4.384	1.6151e-06	4.52482e-05		Protein of unknown function (DUF567)
Glyma.13G331700	4.37082	2.35339e-07	8.45668e-06	ATEXO70H7,EXO70H7	exocyst subunit exo70 family protein H7
Glyma.09G118900	4.35961	2.81949e-09	1.63473e-07	AAT1,CAT1	amino acid transporter 1
Glyma.20G119400	4.35657	2.99653e-06	7.75161e-05		Protein kinase superfamily protein
Glyma.10G219100	4.27702	1.29982e-10	1.0839e-08	ATLAC15,LAC15,TT10	Laccase/Diphenol oxidase family protein
Glyma.12G239200	4.24792	7.40787e-06	0.000170616		Disease resistance protein (TIR-NBS-LRR class) family
Glyma.04G240800	4.23241	2.57853e-08	1.18679e-06	ADH,ADH1,ATADH,ATADH1	alcohol dehydrogenase 1
Glyma.04G061300	4.22401	5.08507e-05	0.000893812	ATWRKY40,WRKY40	WRKY DNA-binding protein 40
Glyma.12G084000	4.21817	2.99174e-12	3.80367e-10		Lecithin:cholesterol acyltransferase family protein
Glyma.16G152900	4.16579	1.73216e-12	2.2842e-10		ARM repeat superfamily protein
Glyma.16G153600	4.15448	1.04951e-08	5.31354e-07	AGP14,ATAGP14	arabinogalactan protein 14
Glyma.16G040700	4.14516	4.52996e-08	1.97894e-06		FMN binding
Glyma.19G185500	4.14453	6.11055e-10	4.20501e-08		Major facilitator superfamily protein
Glyma.11G197400	4.04349	4.81101e-12	5.75535e-10	CYP79A2	cytochrome p450 79a2
Glyma.19G134700	4.02899	2.24255e-18	7.84947e-16	BG1	beta-1,3-glucanase 1
Glyma.06G168400	3.95009	8.27056e-09	4.32633e-07	ATWRKY75,WRKY75	WRKY DNA-binding protein 75
Glyma.18G210500	3.94046	7.29303e-07	2.25488e-05	PYD4	PYRIMIDINE 4
Glyma.13G322500	3.85919	7.11044e-09	3.79652e-07	XTH32	xyloglucan endotransglucosylase/hydrolase 32
Glyma.10G071100	3.85021	2.17488e-07	7.87513e-06	ZPR3	protein binding
Glyma.13G189700	3.7074	2.33397e-07	8.40823e-06		nodulin MtN21 /EamA-like transporter family protein
Glyma.04G250600	3.66611	3.70595e-10	2.71502e-08		nodulin MtN21 /EamA-like transporter family protein
Glyma.19G148800	3.64072	6.31549e-06	0.000148472	ATPA2,PA2	peroxidase 2
Glyma.18G129800	3.62689	3.80079e-05	0.000689002
Glyma.14G195000	3.62464	2.81125e-06	7.36351e-05	ASN1,AT-ASN1,DIN6	glutamine-dependent asparagine synthase 1
Glyma.12G198000	3.54719	1.89225e-09	1.14635e-07		S-locus lectin protein kinase family protein
Glyma.08G194900	3.53579	3.7643e-07	1.26153e-05		Pyridoxal phosphate phosphatase-related protein
Glyma.15G227100	3.52846	4.93225e-07	1.58728e-05		Ubiquitin-associated/translation elongation factor EF1B protein
Glyma.07G094000	3.51941	0.000148762	0.0022151	ABCA2,ATATH1,ATH1	ATP-binding cassette A2
Glyma.10G293000	3.38535	0.000138273	0.00208638	HAP8	hapless 8
Glyma.02G084400	3.37347	6.3574e-07	1.98289e-05		2-oxoglutarate (2OG) and Fe(II)-dependent oxygenase superfamily protein
Glyma.11G020300	3.34877	1.6686e-08	8.07308e-07		P-loop containing nucleoside triphosphate hydrolases superfamily protein
Glyma.06G259100	3.33865	5.53044e-05	0.00096314		disease resistance protein (TIR-NBS-LRR class), putative
Glyma.10G007000	3.31191	1.98951e-07	7.32794e-06	ATERF1,ERF1	ethylene response factor 1
Glyma.18G052600	3.25364	0.000134923	0.00204236		Bifunctional inhibitor/lipid-transfer protein/seed storage 2S albumin superfamily protein
Glyma.20G229700	3.21274	0.00065586	0.00756815
Glyma.07G196800	3.19505	1.90019e-17	5.61189e-15	LOX3	lipoxygenase 3
Glyma.14G055600	3.1548	1.07428e-09	7.01798e-08
Glyma.19G181700	3.14423	1.17862e-11	1.30532e-09
Glyma.17G178000	3.12676	1.5651e-06	4.40216e-05		Ribosomal protein L25/Gln-tRNA synthetase, anti-codon-binding domain
Glyma.12G233700	3.12155	1.57717e-05	0.000324971	ATRLP56,RLP56	receptor like protein 56
Glyma.13G077800	3.11207	2.67868e-05	0.000515587		nodulin MtN21 /EamA-like transporter family protein
Glyma.11G193600	3.1019	6.43489e-07	2.00266e-05	XTH32	xyloglucan endotransglucosylase/hydrolase 32
Glyma.10G205800	3.09615	4.40954e-06	0.000109092
Glyma.12G226400	3.08836	4.91302e-11	4.50789e-09		D-aminoacid aminotransferase-like PLP-dependent enzymes superfamily protein
Glyma.20G149500	3.04307	1.72972e-07	6.51273e-06		Leucine-rich repeat (LRR) family protein
Glyma.10G088000	3.03793	1.22926e-13	2.03813e-11	AMP1,COP2,HPT,MFO1,PT	Peptidase M28 family protein
Glyma.11G242600	3.02082	5.06977e-10	3.53165e-08
Glyma.19G181600	3.01979	8.67098e-07	2.62649e-05
Glyma.09G189300	3.01735	7.73287e-09	4.07514e-07	ALDH1A,ALDH2C4,REF1	aldehyde dehydrogenase 2C4
Glyma.16G151500	2.99398	1.40504e-06	4.02175e-05	anac047,NAC047	NAC domain containing protein 47
Glyma.16G174000	2.98745	1.35036e-06	3.87112e-05	AtRLP1,RLP1	receptor like protein 1
Glyma.18G183500	2.98272	0.000104711	0.00164748	ATLAC17,LAC17	laccase 17
Glyma.18G082500	2.96057	0.00229921	0.0206812	EMB2765	P-loop containing nucleoside triphosphate hydrolases superfamily protein
Glyma.07G030500	2.94447	2.58991e-05	0.000502609		Tetratricopeptide repeat (TPR)-like superfamily protein
Glyma.05G034500	2.93735	0.0301273	0.142885		Gibberellin-regulated family protein
Glyma.05G021900	2.92996	2.74459e-08	1.25305e-06	CYP75B1,D501,TT7	Cytochrome P450 superfamily protein
Glyma.06G128700	2.92733	6.43423e-16	1.53297e-13	ATSOS3,CBL4,SOS3	Calcium-binding EF-hand family protein
Glyma.15G062400	2.92176	0.000326277	0.00427477	ATPRB1,PRB1	basic pathogenesis-related protein 1
Glyma.18G248900	2.91236	2.13031e-07	7.74341e-06
Glyma.13G167000	2.90503	0.00241	0.0214377	RLK1	receptor-like protein kinase 1
Glyma.14G051700	2.87997	1.24794e-10	1.0499e-08		Copper transport protein family
Glyma.15G170100	2.86016	0.00459005	0.0353345
Glyma.11G074100	2.84654	2.6393e-13	4.15719e-11	CYP84A1,FAH1	ferulic acid 5-hydroxylase 1
Glyma.13G145300	2.82596	9.44718e-09	4.85229e-07
Glyma.17G187700	2.8205	5.32097e-07	1.69697e-05
Glyma.06G031800	2.81895	7.34483e-06	0.000169577	ATRL6,RL6,RSM3	RAD-like 6
Glyma.17G116500	2.81524	1.08789e-07	4.36263e-06		aspartate-glutamate racemase family
Glyma.15G041100	2.80374	4.1521e-07	1.36093e-05	ATMYB48,ATMYB48-1,ATMYB48-2,ATMYB48-3,MYB48	myb domain protein 48
Glyma.07G095800	2.76459	7.62029e-16	1.78554e-13	SNC4	suppressor of npr1-1 constitutive 4
Glyma.02G229500	2.76366	1.24105e-05	0.000265356		Leucine-rich repeat protein kinase family protein
Glyma.19G022000	2.76042	4.58626e-10	3.22654e-08		Protein of unknown function (DUF1666)
Glyma.17G230700	2.75978	8.92724e-09	4.60191e-07	GAMMA-VPE,GAMMAVPE	gamma vacuolar processing enzyme
Glyma.08G146900	2.75839	0.00137211	0.0137549	LAS,SCL18	GRAS family transcription factor
Glyma.20G166100	2.74485	1.89566e-07	7.044e-06		Vacuolar iron transporter (VIT) family protein
Glyma.14G116000	2.72443	4.70527e-14	8.39018e-12		Protein kinase superfamily protein
Glyma.13G035700	2.72419	3.56765e-05	0.00065132	WAK5	wall associated kinase 5
Glyma.01G219400	2.71522	0.000271512	0.00367096	ATGPX6,GPX6,LSC803,PHGPX	glutathione peroxidase 6
Glyma.03G205400	2.71126	4.83577e-07	1.5618e-05		alpha/beta-Hydrolases superfamily protein
Glyma.12G018300	2.70382	0.000111821	0.00174194		methionine--tRNA ligase, putative / methionyl-tRNA synthetase, putative / MetRS, putative
Glyma.07G036200	2.6899	1.24304e-21	7.49841e-19	ATHAP2C,HAP2C,NF-YA3	nuclear factor Y, subunit A3
Glyma.03G139900	2.68861	0.000646333	0.00747953
Glyma.11G169800	2.68222	8.69819e-07	2.63192e-05
Glyma.06G122800	2.66757	3.45742e-07	1.1796e-05	scpl42	serine carboxypeptidase-like 42
Glyma.12G132500	2.66417	3.99057e-09	2.23813e-07		UDP-Glycosyltransferase superfamily protein
Glyma.16G094100	2.64531	5.59808e-12	6.58576e-10		Domain of unknown function (DUF23)
Glyma.01G116300	2.64516	7.74244e-07	2.37569e-05		GroES-like zinc-binding dehydrogenase family protein
Glyma.07G143500	2.63912	9.96537e-07	2.95542e-05	AtRLP13,RLP13	receptor like protein 13
Glyma.14G051600	2.63665	1.16366e-10	9.87788e-09		Copper transport protein family
Glyma.20G118500	2.63612	7.84634e-08	3.27146e-06		receptor serine/threonine kinase, putative
Glyma.20G115900	2.62358	7.39024e-06	0.000170348
Glyma.13G084000	2.62146	0.0031766	0.0265594	GNR1,NIA1,NR1	nitrate reductase 1
Glyma.16G076600	2.59297	1.11241e-06	3.2498e-05	CYP707A1	cytochrome P450, family 707, subfamily A, polypeptide 1
Glyma.12G205700	2.58698	4.39656e-07	1.43113e-05	SOM	Zinc finger C-x8-C-x5-C-x3-H type family protein
Glyma.17G215000	2.57403	3.45755e-06	8.79178e-05		RING/U-box superfamily protein
Glyma.09G261700	2.56645	1.33068e-06	3.8232e-05		Remorin family protein
Glyma.10G232200	2.56333	4.00949e-10	2.8779e-08	ATDTX35,DTX35,FFT	detoxifying efflux carrier 35
Glyma.18G230800	2.56322	5.6675e-07	1.79424e-05		C2 calcium/lipid-binding plant phosphoribosyltransferase family protein
Glyma.08G227700	2.55529	2.55602e-09	1.50038e-07	ASML1,ATWRI1,WRI,WRI1	Integrase-type DNA-binding superfamily protein
Glyma.14G062300	2.55	0.00358609	0.0291995	ATLMCO4,IRX12,LAC4,LMCO4	Laccase/Diphenol oxidase family protein
Glyma.12G046800	2.54339	2.11745e-11	2.1673e-09
Glyma.11G242500	2.53655	0.000197475	0.00281065		RING/U-box superfamily protein
Glyma.16G175100	2.52503	6.36768e-10	4.32941e-08		disease resistance family protein / LRR family protein
Glyma.06G052600	2.52221	6.03084e-10	4.16025e-08		Thioredoxin superfamily protein
Glyma.18G018600	2.51865	3.08565e-07	1.06819e-05	ATIPS2,ATMIPS2,MIPS2	myo-inositol-1-phosphate synthase 2
Glyma.06G322100	2.51663	4.25976e-09	2.36346e-07	LLG1	LORELEI-LIKE-GPI-ANCHORED PROTEIN 1
Glyma.16G174600	2.51117	5.15476e-06	0.00012417		disease resistance family protein / LRR family protein
Glyma.16G131200	2.51039	0.00254377	0.0223285	CYP84A1,FAH1	ferulic acid 5-hydroxylase 1
Glyma.04G242200	2.50913	3.72352e-05	0.000676726	ATMYB52,BW52,MYB52	myb domain protein 52
Glyma.06G109200	2.50371	2.43558e-06	6.48391e-05	GNR1,NIA1,NR1	nitrate reductase 1
Glyma.19G126400	2.49729	7.34248e-05	0.00121882		nodulin MtN21 /EamA-like transporter family protein
Glyma.06G043000	2.49384	5.09119e-13	7.47904e-11		N-terminal nucleophile aminohydrolases (Ntn hydrolases) superfamily protein
Glyma.15G236000	2.48508	0.00097938	0.0104611		Tetratricopeptide repeat (TPR)-like superfamily protein
Glyma.20G047400	2.47739	0.000578829	0.00686364		Cofactor-independent phosphoglycerate mutase
Glyma.09G159000	2.47053	8.54038e-07	2.59804e-05		Protein of unknown function, DUF599
Glyma.15G248400	2.46635	2.45881e-06	6.53959e-05	ATGA2OX2,GA2OX2	gibberellin 2-oxidase
Glyma.11G099700	2.45121	9.34436e-07	2.79758e-05	SCPL34	serine carboxypeptidase-like 34
Glyma.14G038800	2.44724	6.83351e-08	2.87914e-06	NF-YC11	nuclear factor Y, subunit C11
Glyma.06G174800	2.43936	9.2199e-09	4.74415e-07		Cysteine proteinases superfamily protein
Glyma.17G205300	2.4378	3.80195e-10	2.75685e-08	ATGA3OX1,GA3OX1,GA4	gibberellin 3-oxidase 1
Glyma.02G018700	2.43097	0.0021599	0.0196778	BGLU11	beta glucosidase 11
Glyma.05G141300	2.4197	0.000162691	0.00238625		Aldolase-type TIM barrel family protein
Glyma.19G099500	2.41739	1.85078e-07	6.8953e-06		Uncharacterised protein family (UPF0497)
Glyma.09G014100	2.41334	1.25536e-12	1.69485e-10	NF-YB3	nuclear factor Y, subunit B3
Glyma.19G134800	2.41283	9.64125e-06	0.000213739	BG1	beta-1,3-glucanase 1
Glyma.19G142700	2.4076	0.000949289	0.0101987
Glyma.15G167800	2.3938	2.89283e-06	7.55922e-05	PIRL6	plant intracellular ras group-related LRR 6
Glyma.12G236700	2.38808	2.20276e-06	5.97061e-05	ATCCD1,ATNCED1,CCD1,NCED1	carotenoid cleavage dioxygenase 1
Glyma.15G049700	2.38787	0.000116141	0.00179838		nodulin MtN21 /EamA-like transporter family protein
Glyma.02G215700	2.376	0.0269461	0.131993	MMP	matrix metalloproteinase
Glyma.12G228200	2.34874	0.0005979	0.0070368	IQD10	IQ-domain 10
Glyma.02G155800	2.34477	0.000766817	0.00858642	BGLU11	beta glucosidase 11
Glyma.09G251600	2.33546	0.00681947	0.0477632	PIN5	Auxin efflux carrier family protein
Glyma.05G036800	2.33538	6.57112e-06	0.00015397		basic helix-loop-helix (bHLH) DNA-binding superfamily protein
Glyma.18G095700	2.30978	0.00127419	0.0129763
Glyma.20G118600	2.30951	1.93345e-05	0.00038905		receptor serine/threonine kinase, putative
Glyma.10G179600	2.30717	2.52226e-06	6.68952e-05	CIPK4,SnRK3.3	CBL-interacting protein kinase 4
Glyma.19G054700	2.30185	4.31098e-09	2.38255e-07		Disease resistance protein (TIR-NBS-LRR class) family
Glyma.14G111600	2.29856	2.47046e-06	6.55827e-05		Integrase-type DNA-binding superfamily protein
Glyma.U033700	2.2983	9.42772e-06	0.000210137		CCT motif family protein
Glyma.11G124200	2.29155	0.000372844	0.00478821	REM39,VRN1	AP2/B3-like transcriptional factor family protein
Glyma.08G036600	2.27944	0.00509002	0.0383198	ATRD22,RD22	BURP domain-containing protein
Glyma.12G191700	2.27373	1.49337e-14	2.86081e-12	ATCSLB03,ATCSLB3,CSLB03	cellulose synthase-like B3
Glyma.04G017400	2.27353	1.33319e-09	8.43719e-08		Plant regulator RWP-RK family protein
Glyma.06G232400	2.26645	0.000113707	0.00176454	IQD10	IQ-domain 10
Glyma.10G021300	2.26267	6.11704e-06	0.000144285		Thioredoxin superfamily protein
Glyma.06G099400	2.25683	2.63911e-07	9.3297e-06	ATPUP1,PUP1	purine permease 1
Glyma.05G032600	2.23935	6.48845e-06	0.000152159		ARM repeat superfamily protein
Glyma.18G270700	2.23877	5.24143e-06	0.000125723	FER	Malectin/receptor-like protein kinase family protein
Glyma.20G217600	2.23645	3.73253e-10	2.71658e-08		alpha/beta-Hydrolases superfamily protein
Glyma.14G092800	2.23589	2.53542e-06	6.71814e-05	GAMMA-VPE,GAMMAVPE	gamma vacuolar processing enzyme
Glyma.07G205400	2.23427	1.75467e-06	4.8908e-05		Cysteine proteinases superfamily protein
Glyma.10G107500	2.22692	1.03638e-09	6.78603e-08	ANQ1,ATMKK6,MKK6	MAP kinase kinase 6
Glyma.18G187300	2.22658	0.00128702	0.0130647
Glyma.19G144500	2.22367	1.63988e-07	6.25759e-06
Glyma.19G011500	2.21477	2.46556e-06	6.55142e-05		nodulin MtN21 /EamA-like transporter family protein
Glyma.15G044400	2.21391	2.59307e-06	6.86451e-05	RAP2.7,TOE1	related to AP2.7
Glyma.08G133600	2.19573	2.0719e-09	1.24719e-07	ATOST1,OST1,P44,SNRK2-6,SNRK2.6,SRK2E	Protein kinase superfamily protein
Glyma.11G252100	2.17129	0.000374137	0.00479978		Protein of unknown function (DUF 3339)
Glyma.07G136800	2.16566	0.00131597	0.0133014
Glyma.09G018900	2.1624	1.3155e-10	1.09376e-08		Leucine-rich repeat protein kinase family protein
Glyma.08G295800	2.15935	1.66799e-07	6.33927e-06	ATHB-1,ATHB1,HAT5,HB-1,HD-ZIP-1	homeobox 1
Glyma.01G166000	2.15584	1.30783e-09	8.32451e-08		Chaperone DnaJ-domain superfamily protein
Glyma.15G221300	2.1555	5.06848e-08	2.20064e-06	UGT73B3	UDP-glucosyl transferase 73B3
Glyma.12G145900	2.14073	1.77077e-06	4.92203e-05		Calcium-binding EF-hand family protein
Glyma.09G061500	2.13925	9.46692e-08	3.87311e-06	PIRL6	plant intracellular ras group-related LRR 6
Glyma.13G166500	2.13377	7.22063e-05	0.00120423
Glyma.08G141300	2.13201	7.10541e-07	2.19926e-05	42615	stress enhanced protein 2
Glyma.03G203000	2.13157	2.41772e-10	1.8627e-08	NF-YA10	nuclear factor Y, subunit A10
Glyma.01G013500	2.13113	3.23228e-06	8.28586e-05	CRK29	cysteine-rich RLK (RECEPTOR-like protein kinase) 29
Glyma.13G140000	2.12113	0.000178068	0.0025745
Glyma.10G248500	2.12098	3.05126e-05	0.000574049
Glyma.06G124000	2.12066	1.51893e-05	0.000315492	GLTP2	glycolipid transfer protein 2
Glyma.10G082800	2.11974	2.11652e-05	0.000420515	NF-YA10	nuclear factor Y, subunit A10
Glyma.20G070100	2.11947	7.5212e-10	5.04116e-08		Integrase-type DNA-binding superfamily protein
Glyma.18G006000	2.11456	0.000134015	0.00203296		Protein of unknown function (DUF579)
Glyma.15G105900	2.11372	0.00131972	0.0133298	ATGPT2,GPT2	glucose-6-phosphate/phosphate translocator 2
Glyma.01G193300	2.11323	0.00443215	0.0344409	ATBT4,BT4	BTB and TAZ domain protein 4
Glyma.14G153500	2.11208	3.50309e-07	1.19088e-05	AAP3,ATAAP3	amino acid permease 3
Glyma.18G211800	2.0953	0.000126057	0.00192874		Plant protein of unknown function (DUF827)
Glyma.14G201300	2.09114	0.000158379	0.00233144
Glyma.01G225500	2.08314	0.000155052	0.00229079
Glyma.20G118900	2.07672	1.29652e-08	6.44895e-07		receptor serine/threonine kinase, putative
Glyma.08G173400	2.07383	4.27938e-06	0.00010615	anac021,ANAC022,NAC1	NAC domain containing protein 1
Glyma.19G219500	2.07314	5.48959e-07	1.7429e-05		HCO3- transporter family
Glyma.18G265700	2.07268	1.54199e-07	5.92789e-06		UDP-Glycosyltransferase superfamily protein
Glyma.19G095400	2.07035	3.91417e-10	2.82378e-08	ACR6	ACT domain repeat 6
Glyma.03G145600	2.06686	0.00971561	0.0627322	ATPA2,PA2	peroxidase 2
Glyma.04G088200	2.06389	0.000301551	0.00400637	AAP6	amino acid permease 6
Glyma.14G162100	2.04682	3.16948e-08	1.42637e-06	HAI3	highly ABA-induced PP2C gene 3
Glyma.17G258400	2.04351	2.10418e-06	5.75707e-05		Protein of unknown function (DUF668)
Glyma.15G271900	2.04321	2.17063e-07	7.86978e-06		basic helix-loop-helix (bHLH) DNA-binding superfamily protein
Glyma.07G052300	2.04281	4.74416e-09	2.60709e-07	CYP78A6	cytochrome P450, family 78, subfamily A, polypeptide 6
Glyma.15G160300	2.04179	9.57416e-13	1.33062e-10		Ankyrin repeat family protein
Glyma.11G171900	2.04127	0.000144761	0.00217272
Glyma.03G069100	2.02996	8.32902e-05	0.00135404		RmlC-like cupins superfamily protein
Glyma.15G112500	2.01446	0.000550004	0.00658519	FIB	fibrillin
Glyma.13G071300	2.01286	1.53348e-05	0.000317584		nodulin MtN21 /EamA-like transporter family protein
Glyma.15G066400	2.01091	0.000224182	0.00313103	ATENT3,ENT3,FUR1	Major facilitator superfamily protein
Glyma.08G031400	2.00452	2.99535e-08	1.35661e-06		CCCH-type zinc finger family protein
Glyma.17G242700	2.00067	0.000474157	0.00581206
