# Supplementary material for: Glycerol-3-phosphate mediates rhizobia-induced systemic signaling in soybean
Source: Nat Commun. 2019 Nov 22;10:5303. doi: 10.1038/s41467-019-13318-8 (PMC6876567; doi:10.1038/s41467-019-13318-8)
Supplement: Supplementary file 7 — Supplementary Data 4 [file 41467_2019_13318_MOESM7_ESM.xlsx]

## Sheet: Control-U122-repressed
Supplemental Table 4. Transcript levels of genes repressed (two fold or lower, p value ≤ 0.05) in foliar tissues of soybean plants inoculated with incompatible strain (U122) of rhizobia.
GlymaIDs	Log2 fold change	p-value	q-value	GeneID	Gene name
Glyma.17G173200	-12.3185	1.60703e-13	2.60357e-11	DFR,M318,TT3	dihydroflavonol 4-reductase
Glyma.19G069300	-10.7733	1.48898e-10	1.20616e-08		Protein kinase superfamily protein
Glyma.15G246700	-10.3769	1.3539e-12	1.81066e-10		Lactoylglutathione lyase / glyoxalase I family protein
Glyma.15G222200	-10.354	1.19509e-11	1.31841e-09		Histone superfamily protein
Glyma.19G060900	-9.98541	4.07072e-11	3.82163e-09	ATCLASP,CLASP	CLIP-associated protein
Glyma.15G222100	-9.93304	1.37059e-10	1.12962e-08	FRS3	FAR1-related sequence 3
Glyma.02G061400	-9.49378	1.20575e-21	7.43159e-19		Phototropic-responsive NPH3 family protein
Glyma.19G169800	-9.27183	1.05043e-12	1.44572e-10		ENTH/VHS/GAT family protein
Glyma.15G213000	-9.19125	2.86612e-11	2.78288e-09	ATM2,ATM4,ATMYOS1	myosin 2
Glyma.02G226700	-9.15509	4.78557e-13	7.10369e-11
Glyma.03G252700	-8.97366	7.64175e-13	1.06728e-10		GDSL-like Lipase/Acylhydrolase superfamily protein
Glyma.17G178700	-8.76202	1.47889e-09	9.21529e-08		DNAse I-like superfamily protein
Glyma.15G246500	-8.71928	7.49875e-10	5.04116e-08	EMB3012	embryo defective 3012
Glyma.19G011300	-8.71162	3.48294e-11	3.33609e-09		nodulin MtN21 /EamA-like transporter family protein
Glyma.14G165000	-8.60173	2.06865e-15	4.51156e-13	GNR1,NIA1,NR1	nitrate reductase 1
Glyma.17G203700	-8.41837	1.86047e-09	1.13193e-07		adaptin family protein
Glyma.13G160400	-8.19791	7.623e-15	1.54377e-12		Bifunctional inhibitor/lipid-transfer protein/seed storage 2S albumin superfamily protein
Glyma.13G354300	-8.01752	1.9709e-09	1.19145e-07		Pentatricopeptide repeat (PPR) superfamily protein
Glyma.07G014500	-8.00233	8.57665e-31	1.35092e-27		HAD superfamily, subfamily IIIB acid phosphatase
Glyma.10G119600	-7.86272	8.43243e-09	4.38511e-07	ATKT1,ATKT1P,ATKUP1,KT1,KUP1	potassium transporter 1
Glyma.14G085600	-7.59544	5.18873e-12	6.15527e-10		Granulin repeat cysteine protease family protein
Glyma.15G089000	-7.51068	3.44093e-12	4.3148e-10		GDSL-like Lipase/Acylhydrolase superfamily protein
Glyma.02G197100	-7.45246	3.94402e-10	2.83809e-08
Glyma.15G057400	-6.87742	5.24078e-08	2.26159e-06		hydroxyproline-rich glycoprotein family protein
Glyma.15G238200	-6.85908	5.71102e-11	5.15665e-09	ANNAT8	annexin 8
Glyma.02G028200	-6.85756	4.60392e-11	4.2657e-09		Matrixin family protein
Glyma.15G187300	-6.43269	1.70228e-06	4.75497e-05
Glyma.02G095700	-6.40332	1.83396e-11	1.94016e-09		Plant protein 1589 of unknown function
Glyma.02G080800	-6.38513	1.44414e-32	2.92459e-29	LHB1B1,LHCB1.4	light-harvesting chlorophyll-protein complex II subunit B1
Glyma.18G247600	-6.37534	1.10739e-07	4.43455e-06		Ankyrin repeat family protein
Glyma.08G200100	-6.36613	9.94819e-22	6.2678e-19		HAD superfamily, subfamily IIIB acid phosphatase
Glyma.02G163900	-6.34741	1.31718e-09	8.35449e-08	URED	urease accessory protein D
Glyma.08G116900	-6.28358	9.94298e-31	1.4837e-27		Granulin repeat cysteine protease family protein
Glyma.13G317600	-6.22436	8.37172e-15	1.6483e-12	CER4,FAR3,G7	Jojoba acyl CoA reductase-related male sterility protein
Glyma.19G135600	-6.19336	1.16328e-09	7.51286e-08		NB-ARC domain-containing disease resistance protein
Glyma.06G219900	-6.16362	6.61022e-38	2.08237e-34	ATKTI1,KTI1	kunitz trypsin inhibitor 1
Glyma.07G167700	-6.12875	8.20424e-11	7.17922e-09		NAD(P)-linked oxidoreductase superfamily protein
Glyma.16G212500	-6.08526	2.03681e-10	1.59966e-08		Kunitz family trypsin and protease inhibitor protein
Glyma.15G057600	-6.03116	8.67914e-43	8.20237e-39
Glyma.13G091100	-5.98166	2.03777e-24	1.60486e-21		nodulin MtN21 /EamA-like transporter family protein
Glyma.12G169400	-5.87678	1.88521e-42	1.33624e-38	ATFD2,FED A	2Fe-2S ferredoxin-like superfamily protein
Glyma.06G284900	-5.78281	9.16531e-18	2.98684e-15	ATBZIP61,BZIP61	Basic-leucine zipper (bZIP) transcription factor family protein
Glyma.16G162600	-5.71506	3.14665e-19	1.29295e-16	AB140,CAB1,CAB140,LHCB1.3	chlorophyll A/B binding protein 1
Glyma.09G238300	-5.68377	1.12831e-14	2.20619e-12	GASA4	GAST1 protein homolog 4
Glyma.05G005200	-5.53029	2.22391e-09	1.32185e-07		polyribonucleotide nucleotidyltransferase, putative
Glyma.19G223000	-5.50552	1.67891e-08	8.10912e-07		Glycosyl hydrolase superfamily protein
Glyma.04G169600	-5.49807	4.10818e-21	2.23991e-18	GASA4	GAST1 protein homolog 4
Glyma.01G034000	-5.43227	1.71859e-13	2.76849e-11	MLP423	MLP-like protein 423
Glyma.16G165200	-5.40428	2.73742e-56	3.88057e-52	LHB1B1,LHCB1.4	light-harvesting chlorophyll-protein complex II subunit B1
Glyma.08G171000	-5.38927	1.11312e-18	4.09859e-16
Glyma.18G054000	-5.37648	3.36569e-30	4.544e-27	ATEXP8,ATEXPA8,ATHEXP ALPHA 1.11,EXP8,EXPA8	expansin A8
Glyma.03G159400	-5.36869	3.91036e-07	1.30278e-05	ATMGT7,MGT7,MRS2-7	magnesium transporter 7
Glyma.08G341700	-5.36507	5.27873e-15	1.09243e-12	ATKTI1,KTI1	kunitz trypsin inhibitor 1
Glyma.01G245100	-5.35783	5.03442e-10	3.51566e-08	ATHD1,ATHDA19,HD1,HDA1,HDA19,RPD3A	histone deacetylase 1
Glyma.08G346100	-5.33974	2.41311e-10	1.8627e-08		Protein of unknown function (DUF506)
Glyma.16G165800	-5.26545	1.41834e-21	8.37768e-19	LHB1B1,LHCB1.4	light-harvesting chlorophyll-protein complex II subunit B1
Glyma.11G160000	-5.19956	1.5334e-58	4.34751e-54	ATEXP8,ATEXPA8,ATHEXP ALPHA 1.11,EXP8,EXPA8	expansin A8
Glyma.08G015300	-5.17831	8.44829e-34	1.99605e-30	PIP1;4,PIP1E,TMP-C	plasma membrane intrinsic protein 1;4
Glyma.14G126200	-5.16883	5.35073e-16	1.28563e-13		Protein of unknown function, DUF642
Glyma.07G018000	-5.11268	8.19559e-12	9.36941e-10	AQP1,ATTIP2;1,DELTA-TIP,DELTA-TIP1,TIP2;1	delta tonoplast integral protein
Glyma.02G156800	-5.09347	1.09747e-19	4.86181e-17		Concanavalin A-like lectin protein kinase family protein
Glyma.03G131700	-5.04977	4.33574e-15	9.1057e-13		Gibberellin-regulated family protein
Glyma.06G193800	-4.9609	9.90802e-14	1.6721e-11		Gibberellin-regulated family protein
Glyma.14G206500	-4.95361	4.74485e-09	2.60709e-07		NB-ARC domain-containing disease resistance protein
Glyma.08G287500	-4.919	3.28022e-20	1.60346e-17	PG2	polygalacturonase 2
Glyma.12G183400	-4.87474	1.74673e-10	1.3911e-08	CER4,FAR3,G7	Jojoba acyl CoA reductase-related male sterility protein
Glyma.20G017900	-4.83856	3.28171e-15	6.9435e-13		Polyketide cyclase/dehydrase and lipid transport superfamily protein
Glyma.17G208200	-4.79816	1.37797e-10	1.13241e-08		Protein of unknown function, DUF642
Glyma.08G120700	-4.79755	6.1939e-10	4.25204e-08		GDSL-like Lipase/Acylhydrolase superfamily protein
Glyma.07G193500	-4.78908	2.90912e-08	1.32391e-06
Glyma.16G043500	-4.69377	6.06762e-19	2.42295e-16	APY2,ATAPY2	apyrase 2
Glyma.08G341600	-4.64782	2.37442e-11	2.40427e-09	ATKTI1,KTI1	kunitz trypsin inhibitor 1
Glyma.08G088400	-4.6382	3.97748e-16	9.89207e-14	CESA4,IRX5,NWS2	cellulose synthase A4
Glyma.01G192600	-4.63542	4.70483e-20	2.22319e-17	LBD38	LOB domain-containing protein 38
Glyma.02G028700	-4.62409	1.69318e-07	6.42052e-06		Matrixin family protein
Glyma.11G000600	-4.554	1.43206e-15	3.22235e-13		Leucine-rich repeat (LRR) family protein
Glyma.15G265200	-4.53937	1.53582e-24	1.2441e-21		DNA glycosylase superfamily protein
Glyma.02G032300	-4.52114	4.82767e-13	7.12886e-11	MLP423	MLP-like protein 423
Glyma.07G014600	-4.49034	4.00775e-13	6.10901e-11		HAD superfamily, subfamily IIIB acid phosphatase
Glyma.19G029200	-4.39798	9.26687e-16	2.11883e-13
Glyma.19G098500	-4.38108	2.19935e-10	1.71779e-08	SRG3	senescence-related gene 3
Glyma.18G259400	-4.36169	6.59835e-11	5.86446e-09	GASA4	GAST1 protein homolog 4
Glyma.11G098500	-4.28438	4.23172e-16	1.03429e-13	ATPRP4,PRP4	proline-rich protein 4
Glyma.06G081800	-4.25961	9.60775e-29	1.135e-25		Protein kinase superfamily protein
Glyma.17G212200	-4.25914	2.29981e-21	1.30408e-18		Bifunctional inhibitor/lipid-transfer protein/seed storage 2S albumin superfamily protein
Glyma.06G022800	-4.25496	4.28884e-12	5.26394e-10		GDSL-like Lipase/Acylhydrolase superfamily protein
Glyma.08G162500	-4.24724	2.63101e-13	4.15719e-11		DNA glycosylase superfamily protein
Glyma.12G195500	-4.23003	7.5845e-26	7.16786e-23	RCI3,RCI3A	Peroxidase superfamily protein
Glyma.06G283800	-4.21568	3.80994e-18	1.25604e-15	TBL39	TRICHOME BIREFRINGENCE-LIKE 39
Glyma.07G115400	-4.19158	5.03518e-09	2.73482e-07	AtPLAIVA,PLA IVA,PLP1	Acyl transferase/acyl hydrolase/lysophospholipase superfamily protein
Glyma.16G165500	-4.18317	3.47767e-23	2.52818e-20	LHB1B1,LHCB1.4	light-harvesting chlorophyll-protein complex II subunit B1
Glyma.17G126500	-4.17755	2.20419e-34	5.6812e-31		Pectin lyase-like superfamily protein
Glyma.08G152800	-4.17583	1.08469e-10	9.23517e-09		Leucine-rich repeat (LRR) family protein
Glyma.09G206300	-4.10767	1.23835e-12	1.67989e-10	PGP2	P-glycoprotein 2
Glyma.16G160200	-4.07394	3.19552e-10	2.39928e-08		ATP binding;nucleic acid binding;helicases
Glyma.08G209000	-4.04177	9.25006e-11	7.9472e-09		Phototropic-responsive NPH3 family protein
Glyma.11G098400	-4.02337	6.54889e-14	1.1253e-11
Glyma.07G115500	-4.02164	3.79057e-09	2.14084e-07	AtPLAIVA,PLA IVA,PLP1	Acyl transferase/acyl hydrolase/lysophospholipase superfamily protein
Glyma.01G244600	-3.97378	3.78571e-11	3.58971e-09		Leucine-rich repeat (LRR) family protein
Glyma.08G262800	-3.96421	7.76804e-12	8.91658e-10	ATXYL1,TRG1,XYL1	alpha-xylosidase 1
Glyma.11G233400	-3.94272	6.28593e-24	4.81672e-21	LAC5	laccase 5
Glyma.20G058000	-3.93007	3.09135e-42	1.75292e-38	HMG1,HMGR1	hydroxy methylglutaryl CoA reductase 1
Glyma.05G125800	-3.90772	2.23136e-17	6.45545e-15		FAD-binding Berberine family protein
Glyma.17G069200	-3.89522	1.61937e-30	2.29563e-27		nodulin MtN21 /EamA-like transporter family protein
Glyma.10G251700	-3.89272	1.64971e-11	1.78521e-09	XTH8	xyloglucan endotransglucosylase/hydrolase 8
Glyma.02G305400	-3.8923	3.76298e-22	2.60214e-19	LHCB2,LHCB2.1	photosystem II light harvesting complex gene 2.1
Glyma.17G164800	-3.86795	6.56448e-41	2.6588e-37	AGP18,ATAGP18	arabinogalactan protein 18
Glyma.13G200300	-3.86363	4.99815e-17	1.34959e-14
Glyma.06G067000	-3.8619	1.54255e-41	7.28906e-38		Bifunctional inhibitor/lipid-transfer protein/seed storage 2S albumin superfamily protein
Glyma.17G259500	-3.85771	5.34766e-08	2.30071e-06		GDSL-like Lipase/Acylhydrolase superfamily protein
Glyma.02G046800	-3.83757	1.31179e-17	4.08702e-15		Glycosyl hydrolase family 38 protein
Glyma.13G341500	-3.817	5.29979e-12	6.26081e-10		Leucine-rich repeat (LRR) family protein
Glyma.08G298700	-3.80574	2.54463e-12	3.27934e-10	KDR	basic helix-loop-helix (bHLH) DNA-binding superfamily protein
Glyma.18G229100	-3.75889	2.55607e-20	1.2714e-17
Glyma.12G121000	-3.75179	1.02712e-11	1.15102e-09	ATBZIP61,BZIP61	Basic-leucine zipper (bZIP) transcription factor family protein
Glyma.14G164900	-3.67906	2.92965e-08	1.32898e-06	GNR1,NIA1,NR1	nitrate reductase 1
Glyma.05G208700	-3.67467	5.5125e-21	2.89427e-18	PIP1;4,PIP1E,TMP-C	plasma membrane intrinsic protein 1;4
Glyma.08G056400	-3.67309	1.50053e-10	1.21205e-08	ATACP5,ATPAP17,PAP17	purple acid phosphatase 17
Glyma.16G091100	-3.66521	4.59847e-10	3.22712e-08		Calcium-dependent phosphotriesterase superfamily protein
Glyma.08G170700	-3.65225	2.70626e-14	4.91846e-12
Glyma.18G023600	-3.64733	2.71827e-12	3.48726e-10	LAC5	laccase 5
Glyma.11G049300	-3.64457	2.27816e-32	4.03691e-29	LBD38	LOB domain-containing protein 38
Glyma.17G157400	-3.61258	1.1941e-06	3.46167e-05	XTH6	xyloglucan endotransglucosylase/hydrolase 6
Glyma.08G094600	-3.58012	5.51861e-22	3.63869e-19	CYP77A5P	cytochrome P450, family 77, subfamily A, polypeptide 5 pseudogene
Glyma.13G348000	-3.5653	2.89534e-16	7.4626e-14		Protein of unknown function (DUF3511)
Glyma.13G220100	-3.52871	2.49257e-11	2.49715e-09	ABR,PID	Protein kinase superfamily protein
Glyma.11G018900	-3.51946	8.17839e-15	1.62149e-12	AGP16,ATAGP16	arabinogalactan protein 16
Glyma.06G118500	-3.49099	4.08669e-16	1.00753e-13	ATCHS,CHS,TT4	Chalcone and stilbene synthase family protein
Glyma.14G115500	-3.48315	9.76085e-20	4.39269e-17		Bifunctional inhibitor/lipid-transfer protein/seed storage 2S albumin superfamily protein
Glyma.12G169500	-3.42504	1.6327e-19	7.01369e-17	ATFD2,FED A	2Fe-2S ferredoxin-like superfamily protein
Glyma.15G087600	-3.41158	4.06293e-09	2.27204e-07		Ankyrin repeat family protein
Glyma.06G314200	-3.38119	9.5247e-10	6.26553e-08		Plant invertase/pectin methylesterase inhibitor superfamily
Glyma.09G181100	-3.37343	1.05841e-07	4.26856e-06		Bifunctional inhibitor/lipid-transfer protein/seed storage 2S albumin superfamily protein
Glyma.15G206300	-3.3458	6.39878e-13	9.16253e-11		alpha/beta-Hydrolases superfamily protein
Glyma.04G167800	-3.33458	4.4204e-13	6.59617e-11	ATEXP15,ATEXPA15,ATHEXP ALPHA 1.3,EXP15,EXPA15	expansin A15
Glyma.11G142200	-3.32407	4.44569e-11	4.14619e-09
Glyma.06G298500	-3.31944	2.37833e-15	5.10836e-13		PapD-like superfamily protein
Glyma.15G081300	-3.31461	1.13806e-09	7.36673e-08		GDSL-like Lipase/Acylhydrolase superfamily protein
Glyma.03G078300	-3.30587	1.38956e-08	6.88756e-07	SQD2	sulfoquinovosyldiacylglycerol 2
Glyma.10G245400	-3.29905	1.74766e-14	3.25984e-12		Kinase interacting (KIP1-like) family protein
Glyma.05G073800	-3.28221	7.64079e-21	3.93876e-18		Ankyrin repeat family protein
Glyma.07G206400	-3.27582	1.60176e-32	3.02754e-29
Glyma.14G223000	-3.27541	1.69346e-08	8.16547e-07	sks5	SKU5 similar 5
Glyma.02G209000	-3.2619	3.35844e-19	1.36026e-16	APX4,TL29	ascorbate peroxidase 4
Glyma.05G050100	-3.25785	7.39375e-16	1.7469e-13		Glucose-methanol-choline (GMC) oxidoreductase family protein
Glyma.11G139100	-3.24055	3.40319e-10	2.52584e-08	ATEXP4,ATEXPA4,ATHEXP ALPHA 1.6,EXPA4	expansin A4
Glyma.15G014000	-3.23741	2.07902e-07	7.58614e-06	SULTR3;4	sulfate transporter 3;4
Glyma.15G233400	-3.22371	9.72143e-08	3.96578e-06		LRR and NB-ARC domains-containing disease resistance protein
Glyma.17G261500	-3.21126	3.55947e-11	3.39792e-09	sks5	SKU5 similar 5
Glyma.12G203600	-3.21112	7.36275e-13	1.03341e-10	ATEXPB3,ATHEXP BETA 1.6,EXPB3	expansin B3
Glyma.20G186500	-3.19872	2.63719e-11	2.62446e-09		myb-like transcription factor family protein
Glyma.12G062700	-3.1901	1.03905e-12	1.43704e-10	ATEXP4,ATEXPA4,ATHEXP ALPHA 1.6,EXPA4	expansin A4
Glyma.15G140700	-3.18895	0.00149115	0.0147005		HCP-like superfamily protein
Glyma.06G042700	-3.16089	4.07198e-08	1.79547e-06		Serine/threonine-protein kinase WNK (With No Lysine)-related
Glyma.08G137000	-3.1571	2.84991e-15	6.07524e-13		Lipase/lipooxygenase, PLAT/LH2 family protein
Glyma.06G165100	-3.15451	4.47592e-09	2.46889e-07		P-loop containing nucleoside triphosphate hydrolases superfamily protein
Glyma.19G152100	-3.14749	9.17682e-10	6.079e-08		Protein kinase family protein
Glyma.10G297000	-3.14606	7.45314e-09	3.94238e-07
Glyma.10G000500	-3.13105	3.29768e-10	2.46042e-08
Glyma.20G121800	-3.12336	2.42141e-07	8.66816e-06		Zinc finger C-x8-C-x5-C-x3-H type family protein
Glyma.14G095400	-3.11425	4.52065e-26	4.41964e-23		Fatty acid/sphingolipid desaturase
Glyma.02G266700	-3.11311	1.09106e-08	5.49442e-07		GDSL-like Lipase/Acylhydrolase superfamily protein
Glyma.09G156700	-3.10955	2.74111e-08	1.25305e-06		Peroxidase superfamily protein
Glyma.03G041300	-3.09524	1.50485e-06	4.25908e-05		Nuclear transport factor 2 (NTF2) family protein
Glyma.19G020100	-3.08036	2.27484e-11	2.3117e-09	ATVDAC1,VDAC1	voltage dependent anion channel 1
Glyma.04G136000	-3.07465	2.70929e-07	9.53023e-06		Eukaryotic aspartyl protease family protein
Glyma.05G044000	-3.07165	1.52785e-21	8.84032e-19		Pectin lyase-like superfamily protein
Glyma.14G023000	-3.06884	1.68959e-06	4.7242e-05	GGR	geranylgeranyl reductase
Glyma.05G244200	-3.06029	1.2554e-09	8.01646e-08
Glyma.16G007700	-3.05948	3.49212e-12	4.34248e-10	ATGER1,GER1,GLP1	germin-like protein 1
Glyma.12G173700	-3.05911	3.92314e-12	4.83604e-10	BGAL8	beta-galactosidase 8
Glyma.02G269000	-3.03945	5.2496e-13	7.67199e-11		O-Glycosyl hydrolases family 17 protein
Glyma.04G161000	-3.03672	3.4845e-20	1.67445e-17
Glyma.12G065500	-3.03128	9.13909e-11	7.87573e-09
Glyma.09G236200	-3.02997	2.61809e-10	2.00616e-08	AT-EXP1,ATEXP1,ATEXPA1,ATHEXP ALPHA 1.2,EXP1,EXPA1	expansin A1
Glyma.20G147100	-3.01376	8.76865e-11	7.57953e-09		Protein of unknown function (DUF1677)
Glyma.10G204200	-3.00733	4.55351e-16	1.10343e-13		myb-like transcription factor family protein
Glyma.02G015500	-3.0072	1.28513e-12	1.72682e-10		P-loop nucleoside triphosphate hydrolases superfamily protein with CH (Calponin Homology) domain
Glyma.10G050600	-3.00697	1.39227e-08	6.88893e-07
Glyma.14G085200	-3.00479	1.12242e-17	3.61623e-15	FRA1	P-loop containing nucleoside triphosphate hydrolases superfamily protein
Glyma.05G119000	-2.99965	1.11729e-12	1.52295e-10	CP24,LHCB6	light harvesting complex photosystem II subunit 6
Glyma.13G315400	-2.99472	3.42616e-08	1.52958e-06		Pollen Ole e 1 allergen and extensin family protein
Glyma.08G007900	-2.98548	8.492e-16	1.96875e-13	CHLM	magnesium-protoporphyrin IX methyltransferase
Glyma.13G199800	-2.9823	3.2363e-16	8.19245e-14	ANNAT8	annexin 8
Glyma.04G181500	-2.97431	6.27587e-10	4.28756e-08	HT1	Protein kinase superfamily protein
Glyma.04G005100	-2.97321	8.06332e-08	3.34716e-06		Pollen Ole e 1 allergen and extensin family protein
Glyma.13G321700	-2.96831	1.76594e-14	3.27241e-12	SCPL51	serine carboxypeptidase-like 51
Glyma.09G184600	-2.96702	9.46743e-10	6.24234e-08		B-box type zinc finger protein with CCT domain
Glyma.19G161000	-2.96314	2.06415e-11	2.1281e-09	ATAUX2-11,IAA4	AUX/IAA transcriptional regulator family protein
Glyma.11G197300	-2.94635	0.00341207	0.0280566	CYP79B2	cytochrome P450, family 79, subfamily B, polypeptide 2
Glyma.01G152900	-2.94522	3.99441e-09	2.23813e-07		Long-chain fatty alcohol dehydrogenase family protein
Glyma.03G113200	-2.94383	0.000320498	0.00420897		NAD(P)-binding Rossmann-fold superfamily protein
Glyma.08G203000	-2.94272	2.09628e-11	2.1534e-09	AQP1,ATTIP2;1,DELTA-TIP,DELTA-TIP1,TIP2;1	delta tonoplast integral protein
Glyma.18G260900	-2.93952	3.33677e-06	8.5229e-05	AT-EXP1,ATEXP1,ATEXPA1,ATHEXP ALPHA 1.2,EXP1,EXPA1	expansin A1
Glyma.15G104900	-2.9359	1.40064e-34	3.9711e-31		Eukaryotic aspartyl protease family protein
Glyma.17G012300	-2.92788	1.07199e-08	5.41764e-07	sks4	SKU5 similar 4
Glyma.03G261800	-2.92399	1.6341e-18	5.79126e-16	LHY,LHY1	Homeodomain-like superfamily protein
Glyma.12G167200	-2.91718	2.83576e-07	9.92312e-06	ECT11	evolutionarily conserved C-terminal region 11
Glyma.12G228100	-2.91556	6.40566e-11	5.72913e-09
Glyma.11G157000	-2.89507	1.00899e-08	5.13154e-07		Eukaryotic aspartyl protease family protein
Glyma.15G184400	-2.88737	1.83029e-06	5.07753e-05		Plant invertase/pectin methylesterase inhibitor superfamily
Glyma.06G143300	-2.87636	7.65791e-25	6.57931e-22	ATEXP8,ATEXPA8,ATHEXP ALPHA 1.11,EXP8,EXPA8	expansin A8
Glyma.18G245400	-2.86612	8.41732e-14	1.43764e-11
Glyma.18G067600	-2.85202	1.23705e-09	7.91709e-08	GIL1	Plant protein of unknown function (DUF641)
Glyma.13G282000	-2.84909	3.17368e-16	8.10631e-14	LHCB3,LHCB3*1	light-harvesting chlorophyll B-binding protein 3
Glyma.08G113900	-2.84726	8.72226e-11	7.56249e-09		O-Glycosyl hydrolases family 17 protein
Glyma.15G209300	-2.8345	1.22607e-08	6.1308e-07	ATPGIP1,PGIP1	polygalacturonase inhibiting protein 1
Glyma.18G281700	-2.8255	2.70001e-10	2.05781e-08		Cysteine proteinases superfamily protein
Glyma.05G102100	-2.82124	8.33581e-31	1.35092e-27	AGP18,ATAGP18	arabinogalactan protein 18
Glyma.06G089300	-2.81536	3.71587e-11	3.53531e-09
Glyma.11G095600	-2.81534	3.43974e-16	8.63039e-14	ATHKL1,HKL1	hexokinase-like 1
Glyma.04G147600	-2.81083	2.61251e-08	1.20048e-06	ATSPX2,SPX2	SPX domain gene 2
Glyma.02G282300	-2.80727	2.45155e-07	8.721e-06
Glyma.16G045000	-2.80197	3.34953e-10	2.49254e-08	EXGT-A4,XTH5	xyloglucan endotransglucosylase/hydrolase 5
Glyma.15G213600	-2.79447	2.08075e-12	2.70612e-10	B120	S-locus lectin protein kinase family protein
Glyma.01G196800	-2.78435	5.06494e-14	8.86426e-12	XTH6	xyloglucan endotransglucosylase/hydrolase 6
Glyma.02G034700	-2.78093	8.70779e-09	4.49696e-07	PG2	polygalacturonase 2
Glyma.10G196500	-2.78062	6.08449e-07	1.90827e-05		Protein of unknown function (DUF1635)
Glyma.02G039900	-2.77607	7.82484e-15	1.5734e-12		Protein of unknown function (DUF707)
Glyma.14G221400	-2.77093	0.00100326	0.0106853		Peroxidase superfamily protein
Glyma.02G283400	-2.76694	8.89952e-20	4.06966e-17	PSY	PHYTOENE SYNTHASE
Glyma.01G050100	-2.764	8.42736e-20	3.91693e-17	AT-EXP1,ATEXP1,ATEXPA1,ATHEXP ALPHA 1.2,EXP1,EXPA1	expansin A1
Glyma.06G050500	-2.75805	1.45438e-10	1.18831e-08	AGP15,ATAGP15	arabinogalactan protein 15
Glyma.08G269600	-2.75306	1.2948e-11	1.42288e-09		Calcium-dependent phosphotriesterase superfamily protein
Glyma.19G024200	-2.75249	1.21363e-26	1.22889e-23	ATEXP15,ATEXPA15,ATHEXP ALPHA 1.3,EXP15,EXPA15	expansin A15
Glyma.18G299900	-2.75169	6.39713e-11	5.72913e-09		S-adenosyl-L-methionine-dependent methyltransferases superfamily protein
Glyma.04G222100	-2.74269	8.48357e-21	4.29511e-18	ATEXP8,ATEXPA8,ATHEXP ALPHA 1.11,EXP8,EXPA8	expansin A8
Glyma.09G188600	-2.73557	2.58301e-09	1.51309e-07		Leucine-rich repeat (LRR) family protein
Glyma.13G175300	-2.7328	1.43208e-07	5.5849e-06
Glyma.15G094700	-2.72416	6.91217e-06	0.000160634		Protein of unknown function, DUF642
Glyma.19G055000	-2.71518	2.83202e-09	1.63542e-07		Disease resistance protein (TIR-NBS-LRR class) family
Glyma.04G042000	-2.70733	1.54303e-07	5.92789e-06	CYCD3,CYCD3;1	CYCLIN D3;1
Glyma.19G038400	-2.70704	2.3902e-09	1.40887e-07		6-phosphogluconate dehydrogenase family protein
Glyma.09G016600	-2.70294	4.38905e-12	5.36373e-10	AtSIP2,SIP2	seed imbibition 2
Glyma.13G183000	-2.69616	0.000386122	0.00490471
Glyma.05G169900	-2.69392	7.25506e-09	3.85198e-07	ARPN	plantacyanin
Glyma.08G166000	-2.6926	2.68365e-08	1.22919e-06		Eukaryotic aspartyl protease family protein
Glyma.02G015800	-2.69163	5.12085e-15	1.06755e-12	FUM2	FUMARASE 2
Glyma.17G132100	-2.6891	1.36889e-07	5.37544e-06		Glucose-methanol-choline (GMC) oxidoreductase family protein
Glyma.08G356200	-2.68221	2.65237e-10	2.02696e-08
Glyma.18G183700	-2.68069	0.000214193	0.0030198	ATLAC17,LAC17	laccase 17
Glyma.07G038500	-2.67999	2.92663e-12	3.73764e-10	ATGER1,GER1,GLP1	germin-like protein 1
Glyma.17G214600	-2.67147	2.44533e-07	8.721e-06		receptor serine/threonine kinase, putative
Glyma.03G158700	-2.66836	6.54598e-13	9.31099e-11	IAA14,SLR	indole-3-acetic acid inducible 14
Glyma.18G116400	-2.66646	1.72459e-11	1.85104e-09		Pectin lyase-like superfamily protein
Glyma.18G073600	-2.66146	2.74522e-06	7.22008e-05		Leucine-rich receptor-like protein kinase family protein
Glyma.12G057400	-2.65741	3.22675e-12	4.08415e-10	ALDH3F1	aldehyde dehydrogenase 3F1
Glyma.13G150700	-2.65226	2.48755e-11	2.49715e-09	ATCSLA09,ATCSLA9,CSLA09,CSLA9,RAT4	Nucleotide-diphospho-sugar transferases superfamily protein
Glyma.20G145800	-2.65003	2.63053e-14	4.81167e-12	ATWNK1,WNK1,ZIK4	with no lysine (K) kinase 1
Glyma.01G170200	-2.64592	1.36603e-14	2.65272e-12	BGAL3	beta-galactosidase 3
Glyma.10G013900	-2.64201	2.2073e-15	4.7772e-13	ATBXL2,BXL2	beta-xylosidase 2
Glyma.11G224600	-2.64196	2.67834e-11	2.65512e-09	ATSBT4.13,SBT4.13	subtilase 4.13
Glyma.15G150300	-2.63307	0.00296995	0.0251731		MATE efflux family protein
Glyma.01G183100	-2.63157	1.04914e-07	4.23722e-06	sks17	SKU5 similar 17
Glyma.11G044800	-2.63153	4.2595e-21	2.27859e-18	XTH6	xyloglucan endotransglucosylase/hydrolase 6
Glyma.11G181100	-2.63058	3.103e-17	8.62513e-15	PSAO	photosystem I subunit O
Glyma.09G027700	-2.61966	7.8806e-05	0.00129525		Wall-associated kinase family protein
Glyma.13G347800	-2.61359	3.2726e-05	0.000606834	ATLOX1,LOX1	lipoxygenase 1
Glyma.07G202300	-2.61302	3.47431e-05	0.000638391	CYP93D1	cytochrome P450, family 93, subfamily D, polypeptide 1
Glyma.09G163900	-2.60801	1.78823e-09	1.09032e-07		Kunitz family trypsin and protease inhibitor protein
Glyma.19G006700	-2.60484	2.7668e-10	2.10215e-08		Adenine nucleotide alpha hydrolases-like superfamily protein
Glyma.19G077000	-2.59307	9.5397e-17	2.50435e-14		Ankyrin repeat family protein
Glyma.19G134100	-2.59181	8.62914e-11	7.50471e-09		LRR and NB-ARC domains-containing disease resistance protein
Glyma.04G215800	-2.59001	3.06408e-18	1.02203e-15	PSAN	photosystem I reaction center subunit PSI-N, chloroplast, putative / PSI-N, putative (PSAN)
Glyma.17G132900	-2.58123	1.17644e-09	7.56335e-08	ATNYE1,NYE1	non-yellowing 1
Glyma.05G011200	-2.57698	4.75701e-10	3.33014e-08
Glyma.20G054000	-2.57568	3.39386e-07	1.16211e-05	ATLOX2,LOX2	lipoxygenase 2
Glyma.06G003200	-2.57091	2.732e-09	1.58725e-07	PIP2;8,PIP3B	plasma membrane intrinsic protein 2;8
Glyma.08G341800	-2.5681	0.000109246	0.0017103	ATKTI1,KTI1	kunitz trypsin inhibitor 1
Glyma.13G267800	-2.56758	4.2508e-10	3.02051e-08	ATGGH1,GGH1	gamma-glutamyl hydrolase 1
Glyma.18G153500	-2.56645	6.90938e-08	2.90645e-06	ATEXP4,ATEXPA4,ATHEXP ALPHA 1.6,EXPA4	expansin A4
Glyma.01G210600	-2.56419	5.715e-08	2.44392e-06	ORP2A	OSBP(oxysterol binding protein)-related protein 2A
Glyma.02G109100	-2.56031	6.23078e-12	7.26975e-10	AT-EXP1,ATEXP1,ATEXPA1,ATHEXP ALPHA 1.2,EXP1,EXPA1	expansin A1
Glyma.03G124300	-2.56012	1.9509e-12	2.56074e-10
Glyma.13G055700	-2.55894	1.99498e-07	7.32794e-06
Glyma.19G003300	-2.55237	1.30498e-17	4.08702e-15		Galactose mutarotase-like superfamily protein
Glyma.12G219300	-2.55206	7.89605e-15	1.57654e-12	LHCB3,LHCB3*1	light-harvesting chlorophyll B-binding protein 3
Glyma.18G222200	-2.5512	2.88293e-10	2.17385e-08	AGP8,FLA8	FASCICLIN-like arabinogalactan protein 8
Glyma.18G036400	-2.54186	3.22176e-11	3.10691e-09	RCA	rubisco activase
Glyma.10G156200	-2.54023	1.35326e-17	4.17041e-15		Protein kinase superfamily protein
Glyma.20G112200	-2.5381	3.09889e-08	1.39759e-06
Glyma.06G150300	-2.53792	1.44789e-15	3.23232e-13	PSAN	photosystem I reaction center subunit PSI-N, chloroplast, putative / PSI-N, putative (PSAN)
Glyma.17G044500	-2.53679	2.7508e-11	2.69864e-09		Plant invertase/pectin methylesterase inhibitor superfamily
Glyma.06G318400	-2.5351	1.25349e-10	1.05145e-08	ATTPPA	Haloacid dehalogenase-like hydrolase (HAD) superfamily protein
Glyma.14G177200	-2.52627	7.68173e-17	2.03544e-14	APX4,TL29	ascorbate peroxidase 4
Glyma.13G292800	-2.52535	2.91739e-05	0.000553271	ATBZIP61,BZIP61	Basic-leucine zipper (bZIP) transcription factor family protein
Glyma.15G172200	-2.51646	2.97988e-18	1.00578e-15	LUT2	Lycopene beta/epsilon cyclase protein
Glyma.10G142500	-2.51373	3.6634e-07	1.23796e-05		neurofilament protein-related
Glyma.10G251400	-2.51338	5.67221e-11	5.13797e-09	RIC1	ROP-interactive CRIB motif-containing protein 1
Glyma.07G088300	-2.51038	1.57141e-09	9.72767e-08		Leucine-rich repeat (LRR) family protein
Glyma.19G009700	-2.50901	1.22159e-18	4.44033e-16	ATCYP38,CYP38	cyclophilin 38
Glyma.06G033700	-2.50268	1.13523e-28	1.28744e-25	JAC1	J-domain protein required for chloroplast accumulation response 1
Glyma.12G047400	-2.49708	6.35674e-06	0.000149317	LACS2,LRD2	long-chain acyl-CoA synthetase 2
Glyma.17G113100	-2.49688	5.08824e-25	4.50818e-22	UCC1	uclacyanin 1
Glyma.13G267900	-2.49531	3.73684e-10	2.71658e-08	ATGGH3,GGH3	gamma-glutamyl hydrolase 3
Glyma.17G237100	-2.49501	0.000187957	0.00269547		Gibberellin-regulated family protein
Glyma.07G034800	-2.48813	0.00297886	0.0252335	ATLOX1,LOX1	lipoxygenase 1
Glyma.20G057500	-2.48722	3.6317e-08	1.61389e-06	AtUGT85A2,UGT85A2	UDP-glucosyl transferase 85A2
Glyma.02G138600	-2.48665	1.20593e-19	5.26008e-17
Glyma.07G181200	-2.47039	6.05314e-05	0.0010376
Glyma.09G067700	-2.46883	7.64265e-24	5.70222e-21	PSBX	photosystem II subunit X
Glyma.18G062600	-2.46569	3.50463e-08	1.55986e-06		Arabidopsis thaliana protein of unknown function (DUF821)
Glyma.13G304400	-2.4514	3.6963e-07	1.24463e-05	XTH9	xyloglucan endotransglucosylase/hydrolase 9
Glyma.13G088700	-2.45093	2.85765e-13	4.45165e-11	ANNAT1,ATOXY5,OXY5	annexin 1
Glyma.17G091300	-2.45028	6.89049e-06	0.000160262	NFD2	Ribonuclease III family protein
Glyma.10G016000	-2.44906	7.1173e-08	2.98913e-06		P-loop nucleoside triphosphate hydrolases superfamily protein with CH (Calponin Homology) domain
Glyma.10G125000	-2.44715	1.21585e-10	1.02841e-08		Pectin lyase-like superfamily protein
Glyma.01G197500	-2.43933	7.29793e-19	2.79609e-16	TUA2	tubulin alpha-2 chain
Glyma.06G128500	-2.43668	9.0448e-10	6.00558e-08	ATPMEPCRF,PMEPCRF	pectin methylesterase PCR fragment F
Glyma.05G174200	-2.43509	1.87121e-17	5.58447e-15		Melibiase family protein
Glyma.15G026400	-2.4332	0.000129831	0.00197477	ATLOX1,LOX1	lipoxygenase 1
Glyma.11G221000	-2.42947	2.23275e-11	2.27709e-09	RCA	rubisco activase
Glyma.17G049800	-2.42837	2.73447e-06	7.19848e-05	ATGER3,GER3,GLP3,GLP3A,GLP3B	germin 3
Glyma.12G075100	-2.42708	1.57637e-10	1.2661e-08	KCS12	3-ketoacyl-CoA synthase 12
Glyma.04G236900	-2.4254	1.84678e-17	5.57019e-15	GLT1	NADH-dependent glutamate synthase 1
Glyma.04G049700	-2.4253	9.1927e-07	2.76385e-05	ATXYN1,RXF12	glycosyl hydrolase family 10 protein / carbohydrate-binding domain-containing protein
Glyma.16G043400	-2.42274	1.73013e-11	1.85104e-09	APY2,ATAPY2	apyrase 2
Glyma.08G082900	-2.42003	3.59644e-10	2.64161e-08	AB140,CAB1,CAB140,LHCB1.3	chlorophyll A/B binding protein 1
Glyma.15G129700	-2.41573	3.99454e-07	1.32151e-05	ATHB-14,ATHB14,PHB,PHB-1D	Homeobox-leucine zipper family protein / lipid-binding START domain-containing protein
Glyma.17G003000	-2.41483	4.97271e-07	1.59848e-05		Polyketide cyclase/dehydrase and lipid transport superfamily protein
Glyma.19G261400	-2.4068	3.43061e-13	5.315e-11		Chlorophyll A-B binding family protein
Glyma.15G239500	-2.40564	3.40842e-07	1.16569e-05
Glyma.16G026100	-2.40416	3.07199e-08	1.38911e-06		Protein of unknown function (DUF 3339)
Glyma.10G247200	-2.40107	3.19882e-10	2.39928e-08		Protein of unknown function (DUF1677)
Glyma.04G036800	-2.39816	6.42887e-19	2.53154e-16		Protein of unknown function, DUF617
Glyma.13G357300	-2.39143	3.83972e-17	1.04677e-14	PSAH-2,PSAH2,PSI-H	photosystem I subunit H2
Glyma.09G209700	-2.38526	8.49354e-10	5.65279e-08		Tetratricopeptide repeat (TPR)-like superfamily protein
Glyma.09G226700	-2.38463	2.8388e-11	2.76583e-09	scpl40	serine carboxypeptidase-like 40
Glyma.06G039100	-2.38309	1.08558e-13	1.82121e-11	BKI1	BRI1 kinase inhibitor 1
Glyma.11G127800	-2.38275	1.01028e-22	7.16087e-20	GUN4	enzyme binding;tetrapyrrole binding
Glyma.20G166400	-2.37288	9.75873e-22	6.2678e-19		Inositol monophosphatase family protein
Glyma.01G032000	-2.37228	2.67647e-07	9.43821e-06		NHL domain-containing protein
Glyma.01G151400	-2.37101	2.84528e-07	9.93467e-06
Glyma.07G046000	-2.3652	2.23314e-10	1.73939e-08	ATPME3,PME3	pectin methylesterase 3
Glyma.12G208000	-2.36336	1.68707e-10	1.34738e-08	ARAC5,ATGP3,ATROP4,ROP4	RAC-like GTP binding protein 5
Glyma.12G017100	-2.35554	0.000966335	0.0103387		Polyketide cyclase/dehydrase and lipid transport superfamily protein
Glyma.11G034000	-2.35376	7.64904e-11	6.71411e-09	ATTIP2;3,DELTA-TIP3,TIP2;3	tonoplast intrinsic protein 2;3
Glyma.09G263400	-2.35282	1.90642e-06	5.26812e-05		Major Facilitator Superfamily with SPX (SYG1/Pho81/XPR1) domain-containing protein
Glyma.11G146500	-2.35262	1.946e-17	5.68793e-15	PIP2;4,PIP2F	plasma membrane intrinsic protein 2;4
Glyma.13G183500	-2.35092	0.000425865	0.00532604
Glyma.09G211400	-2.34349	1.30951e-09	8.32451e-08		Homeodomain-like superfamily protein
Glyma.07G134100	-2.34291	0.000701235	0.0079813	ATLAC17,LAC17	laccase 17
Glyma.08G069300	-2.33974	0.000310251	0.00410464
Glyma.06G157200	-2.33946	2.75296e-06	7.23373e-05	BGAL10	beta-galactosidase 10
Glyma.12G022600	-2.32939	0.000215683	0.00303777		GRAS family transcription factor
Glyma.14G070600	-2.32937	1.80293e-08	8.62002e-07	BGAL5	beta-galactosidase 5
Glyma.08G271600	-2.32414	1.63588e-07	6.25075e-06
Glyma.02G203600	-2.32012	2.64949e-08	1.21551e-06		Leucine-rich repeat protein kinase family protein
Glyma.06G204400	-2.31961	3.42386e-08	1.52958e-06
Glyma.17G016800	-2.31911	2.27251e-08	1.0632e-06		Heavy metal transport/detoxification superfamily protein
Glyma.07G141900	-2.3156	6.30786e-10	4.29905e-08		Protein of unknown function (DUF3527)
Glyma.04G036900	-2.31143	1.65104e-08	8.01544e-07		Protein of unknown function, DUF547
Glyma.05G192700	-2.30035	2.27926e-09	1.3491e-07		ABC-2 type transporter family protein
Glyma.10G179400	-2.29975	8.15964e-07	2.49023e-05	KCS11	3-ketoacyl-CoA synthase 11
Glyma.15G149200	-2.29382	2.55849e-10	1.96581e-08		Transducin/WD40 repeat-like superfamily protein
Glyma.13G023100	-2.29257	3.53474e-06	8.97197e-05
Glyma.15G137500	-2.29213	1.58098e-09	9.76558e-08
Glyma.12G097700	-2.2909	8.92175e-12	1.01586e-09	sks5	SKU5 similar 5
Glyma.19G145700	-2.28677	7.79606e-07	2.3863e-05		Pectin lyase-like superfamily protein
Glyma.07G215900	-2.27982	2.10325e-08	9.88912e-07		Leucine-rich repeat (LRR) family protein
Glyma.12G013200	-2.27831	1.48532e-05	0.00030919	ATPS3,PS3	phosphate starvation-induced gene 3
Glyma.06G079500	-2.27767	3.28628e-06	8.41669e-05		Protein of unknown function, DUF599
Glyma.02G202900	-2.27079	3.29142e-12	4.14748e-10	ATCIPK6,CIPK6,SIP3,SNRK3.14	SOS3-interacting protein 3
Glyma.17G022800	-2.26725	3.58291e-12	4.43592e-10		Protein kinase superfamily protein
Glyma.13G208200	-2.25707	1.72984e-16	4.49949e-14		Eukaryotic aspartyl protease family protein
Glyma.13G012100	-2.24978	1.56113e-08	7.64442e-07
Glyma.12G060900	-2.24637	1.47439e-06	4.18438e-05	ATLAC2,LAC2	laccase 2
Glyma.18G247700	-2.24449	0.000875954	0.00954905		Ankyrin repeat family protein
Glyma.19G215400	-2.2427	1.1081e-09	7.22229e-08		Heat shock protein DnaJ with tetratricopeptide repeat
Glyma.07G261800	-2.23978	0.000285077	0.00382875	sks4	SKU5 similar 4
Glyma.18G259500	-2.23753	2.39632e-18	8.18559e-16	NIP4;2,NLM5	NOD26-like intrinsic protein 4;2
Glyma.16G188900	-2.23225	0.00146294	0.0144772		Arabidopsis thaliana protein of unknown function (DUF821)
Glyma.17G021800	-2.23039	1.01441e-08	5.14501e-07	CLA,CLA1,DEF,DXPS2,DXS	Deoxyxylulose-5-phosphate synthase
Glyma.04G086300	-2.2253	2.36443e-18	8.17515e-16	ATNADP-ME3,NADP-ME3	NADP-malic enzyme 3
Glyma.19G221100	-2.2225	1.08797e-06	3.19318e-05		HXXXD-type acyl-transferase family protein
Glyma.15G018100	-2.22082	2.91377e-05	0.000552954	AQP1,ATTIP2;1,DELTA-TIP,DELTA-TIP1,TIP2;1	delta tonoplast integral protein
Glyma.17G069500	-2.2195	1.51346e-06	4.27386e-05
Glyma.14G072300	-2.2191	7.41668e-09	3.93042e-07	JMT	jasmonic acid carboxyl methyltransferase
Glyma.06G039000	-2.21773	1.7821e-09	1.08893e-07		Protein phosphatase 2C family protein
Glyma.02G013300	-2.2175	9.58465e-08	3.91562e-06	ATBXL2,BXL2	beta-xylosidase 2
Glyma.14G158500	-2.21688	1.83886e-07	6.8599e-06
Glyma.15G231500	-2.21215	1.05153e-06	3.10553e-05		NB-ARC domain-containing disease resistance protein
Glyma.07G265000	-2.20139	1.50701e-06	4.25989e-05		Protein of unknown function (DUF506)
Glyma.11G225700	-2.20132	7.20449e-06	0.000166652		Protein of unknown function (DUF620)
Glyma.02G267000	-2.19992	1.17256e-07	4.67574e-06
Glyma.12G092000	-2.19966	1.47598e-13	2.40501e-11	PSAO	photosystem I subunit O
Glyma.01G081300	-2.1988	1.9225e-07	7.13437e-06	ATXYL1,TRG1,XYL1	alpha-xylosidase 1
Glyma.03G255700	-2.19761	3.84024e-11	3.62928e-09	AGP20,AtAGP20	arabinogalactan protein 20
Glyma.13G293100	-2.1936	1.62811e-08	7.94495e-07	ARAC5,ATGP3,ATROP4,ROP4	RAC-like GTP binding protein 5
Glyma.08G008800	-2.18898	0.000105312	0.00165511	ACP4	acyl carrier protein 4
Glyma.12G207600	-2.18762	1.06841e-18	3.98574e-16	FLA9	FASCICLIN-like arabinoogalactan 9
Glyma.08G296100	-2.18752	1.45567e-06	4.14369e-05	ATNRT1:2,NRT1:2,NTL1	nitrate transporter 1:2
Glyma.20G212800	-2.18738	4.02316e-07	1.32788e-05		Leucine-rich repeat protein kinase family protein
Glyma.04G065600	-2.18507	4.90609e-14	8.63959e-12		Bifunctional inhibitor/lipid-transfer protein/seed storage 2S albumin superfamily protein
Glyma.04G019500	-2.1832	1.17838e-07	4.69234e-06	sks5	SKU5 similar 5
Glyma.05G128000	-2.18192	7.22079e-08	3.02399e-06	AB140,CAB1,CAB140,LHCB1.3	chlorophyll A/B binding protein 1
Glyma.10G269300	-2.18146	1.88291e-05	0.000379418		Zinc finger C-x8-C-x5-C-x3-H type family protein
Glyma.13G169500	-2.18073	4.08287e-13	6.19025e-11	ATCYP38,CYP38	cyclophilin 38
Glyma.12G009700	-2.1798	1.13662e-17	3.62083e-15		Protein of unknown function (DUF3411)
Glyma.18G231700	-2.17862	0.000128408	0.00195732
Glyma.07G138400	-2.1711	1.75632e-15	3.89024e-13	LCD1	Protein of unknown function (DUF3411)
Glyma.12G232700	-2.16973	2.09712e-08	9.87667e-07		photosystem II reaction center protein E
Glyma.19G186100	-2.16759	4.36742e-10	3.08791e-08	GAMMA-TIP,GAMMA-TIP1,TIP1;1	gamma tonoplast intrinsic protein
Glyma.12G061600	-2.15891	7.51319e-10	5.04116e-08		ribulose-bisphosphate carboxylases
Glyma.03G101200	-2.15269	6.58874e-05	0.00111792	CER1	Fatty acid hydroxylase superfamily
Glyma.14G087200	-2.15267	0.00128777	0.0130676		Gibberellin-regulated family protein
Glyma.18G030900	-2.15201	3.47282e-13	5.35116e-11		GATA type zinc finger transcription factor family protein
Glyma.19G050000	-2.15184	4.65237e-06	0.000114005		GDSL-like Lipase/Acylhydrolase superfamily protein
Glyma.16G068900	-2.15057	5.30005e-07	1.6922e-05		GDSL-like Lipase/Acylhydrolase superfamily protein
Glyma.01G054400	-2.15007	8.47923e-10	5.65279e-08		Protein of unknown function, DUF538
Glyma.18G261900	-2.14699	2.72201e-06	7.17859e-05		EXS (ERD1/XPR1/SYG1) family protein
Glyma.08G303200	-2.1465	9.75061e-08	3.97197e-06		Pectin lyase-like superfamily protein
Glyma.01G002100	-2.14516	6.3623e-11	5.72648e-09	ARF7,BIP,IAA21,IAA23,IAA25,MSG1,NPH4,TIR5	Transcriptional factor B3 family protein / auxin-responsive factor AUX/IAA-related
Glyma.12G091100	-2.14414	2.91955e-08	1.32652e-06		Pollen Ole e 1 allergen and extensin family protein
Glyma.14G222700	-2.14279	0.00283192	0.0242937		Prolyl oligopeptidase family protein
Glyma.14G029100	-2.13948	5.41141e-17	1.4474e-14	ATSPS3F,SPS3F	sucrose phosphate synthase 3F
Glyma.02G243400	-2.13884	7.80177e-07	2.3863e-05	SKOR	STELAR K+ outward rectifier
Glyma.06G084200	-2.13482	4.48177e-06	0.000110543		Phosphorylase superfamily protein
Glyma.05G149100	-2.13405	1.15492e-06	3.35838e-05	SCN1	Immunoglobulin E-set superfamily protein
Glyma.12G021100	-2.13401	5.5841e-13	8.03656e-11	HEMC	hydroxymethylbilane synthase
Glyma.19G147400	-2.13309	1.633e-14	3.0805e-12	FAD2	fatty acid desaturase 2
Glyma.03G185900	-2.13215	1.87684e-10	1.48637e-08	GAMMA-TIP,GAMMA-TIP1,TIP1;1	gamma tonoplast intrinsic protein
Glyma.10G094600	-2.13204	7.12703e-08	2.98913e-06
Glyma.04G038700	-2.12805	1.81026e-07	6.77998e-06	LHCA5	photosystem I light harvesting complex gene 5
Glyma.20G192700	-2.12603	2.3149e-10	1.79814e-08	CAS1	cycloartenol synthase 1
Glyma.01G055700	-2.12543	0.0424927	0.180352	ATBOR4,BOR4	HCO3- transporter family
Glyma.18G272500	-2.12261	2.05343e-05	0.00041057	FER	Malectin/receptor-like protein kinase family protein
Glyma.08G342100	-2.12218	0.000682262	0.00780609	ATKTI1,KTI1	kunitz trypsin inhibitor 1
Glyma.16G180500	-2.12145	5.39909e-10	3.75184e-08	DCR,EMB3009,PEL3	HXXXD-type acyl-transferase family protein
Glyma.17G254100	-2.12069	2.91154e-05	0.000552899	BGAL5	beta-galactosidase 5
Glyma.10G138800	-2.11671	3.27038e-07	1.12526e-05	PIL1	phytochrome interacting factor 3-like 1
Glyma.17G185200	-2.11399	7.77979e-06	0.00017782	iqd2	IQ-domain 2
Glyma.12G006300	-2.11232	5.50442e-09	2.96132e-07	PXY	Leucine-rich repeat protein kinase family protein
Glyma.16G134000	-2.10865	4.86539e-09	2.65787e-07	ATBSMT1,BSMT1	S-adenosyl-L-methionine-dependent methyltransferases superfamily protein
Glyma.07G023000	-2.10589	2.02903e-11	2.09953e-09	NDF1,NDH48	NDH-dependent cyclic electron flow 1
Glyma.14G141000	-2.10428	3.56061e-05	0.000650454	ATRD22,RD22	BURP domain-containing protein
Glyma.12G197600	-2.10165	0.00101263	0.010773	XTH9	xyloglucan endotransglucosylase/hydrolase 9
Glyma.03G180900	-2.09895	9.26091e-07	2.77847e-05	PIP2,PIP2;1,PIP2A	plasma membrane intrinsic protein 2A
Glyma.14G030400	-2.09536	7.24411e-12	8.41741e-10	HPD,PDS1	phytoene desaturation 1
Glyma.U010700	-2.09354	4.1705e-09	2.32303e-07
Glyma.18G042200	-2.09248	2.74992e-05	0.000527509	TMK1	transmembrane kinase 1
Glyma.17G098700	-2.0912	1.31231e-06	3.78117e-05	ATEB1,ATEB1B,EB1B	end binding protein 1B
Glyma.19G156800	-2.08702	7.20637e-06	0.000166652	ABC33,ATCPS1,CPS,CPS1,GA1	Terpenoid cyclases/Protein prenyltransferases superfamily protein
Glyma.05G081200	-2.08672	1.56818e-09	9.72767e-08
Glyma.09G021100	-2.08471	3.99071e-09	2.23813e-07		Pectin lyase-like superfamily protein
Glyma.08G359100	-2.08459	1.66575e-07	6.33926e-06	ATLAC17,LAC17	laccase 17
Glyma.17G138300	-2.08356	7.12524e-09	3.79727e-07	SKU5	Cupredoxin superfamily protein
Glyma.01G011300	-2.08317	1.61852e-09	9.9541e-08		Tetratricopeptide repeat (TPR)-like superfamily protein
Glyma.13G257000	-2.08004	3.10699e-05	0.000582601	AGL22,SVP	K-box region and MADS-box transcription factor family protein
Glyma.06G119500	-2.07635	3.21585e-17	8.85201e-15
Glyma.09G022300	-2.07548	0.000232833	0.00322801	ATPA2,PA2	peroxidase 2
Glyma.18G155300	-2.07452	2.18433e-05	0.000432171		iron-sulfur cluster binding;electron carriers;4 iron, 4 sulfur cluster binding
Glyma.20G223800	-2.07322	2.61552e-09	1.52583e-07	NDL1	N-MYC downregulated-like 1
Glyma.06G319300	-2.07294	1.47373e-14	2.8424e-12		Plant invertase/pectin methylesterase inhibitor superfamily protein
Glyma.18G247800	-2.07176	9.66427e-10	6.34263e-08	CYCP4;1	cyclin p4;1
Glyma.02G028100	-2.06708	5.67029e-07	1.79424e-05		Matrixin family protein
Glyma.05G203300	-2.06645	3.74013e-09	2.11657e-07	ATHSD2,HSD2	hydroxysteroid dehydrogenase 2
Glyma.15G146800	-2.06457	3.11439e-06	8.01014e-05		Pectin lyase-like superfamily protein
Glyma.02G002000	-2.06454	2.38469e-17	6.82937e-15	APG1,E37,IEP37,VTE3	S-adenosyl-L-methionine-dependent methyltransferases superfamily protein
Glyma.09G154700	-2.06374	2.63697e-09	1.53518e-07	LHCB5	light harvesting complex of photosystem II 5
Glyma.08G293800	-2.05925	3.02244e-05	0.000569383
Glyma.14G041300	-2.05898	0.00141019	0.0140393		Plant L-ascorbate oxidase
Glyma.12G059600	-2.05874	1.92615e-14	3.54612e-12	PTAC16	plastid transcriptionally active 16
Glyma.04G235400	-2.05645	2.7174e-07	9.54694e-06	iqd21	IQ-domain 21
Glyma.05G201300	-2.05295	3.5052e-10	2.58128e-08	ACP4	acyl carrier protein 4
Glyma.07G125500	-2.05275	1.26096e-05	0.000268399
Glyma.07G150900	-2.05226	5.97396e-05	0.00102651		2-oxoglutarate (2OG) and Fe(II)-dependent oxygenase superfamily protein
Glyma.12G231900	-2.05133	2.33058e-07	8.40669e-06		ATPase, F0 complex, subunit B/B\', bacterial/chloroplast
Glyma.19G244600	-2.0491	3.54027e-13	5.42561e-11	GME	GDP-D-mannose 3\',5\'-epimerase
Glyma.02G038600	-2.0489	1.75608e-06	4.8908e-05		MATE efflux family protein
Glyma.08G080600	-2.04732	2.72666e-13	4.27107e-11		FAD-binding Berberine family protein
Glyma.14G084600	-2.04597	2.24025e-09	1.32878e-07	WOX4	WUSCHEL related homeobox 4
Glyma.08G162100	-2.04487	1.98917e-11	2.07342e-09		Eukaryotic aspartyl protease family protein
Glyma.13G048100	-2.0423	5.66878e-07	1.79424e-05		2-oxoglutarate (2OG) and Fe(II)-dependent oxygenase superfamily protein
Glyma.12G148200	-2.0334	1.00339e-18	3.79306e-16	THE1	protein kinase family protein
Glyma.13G271900	-2.03174	1.57023e-05	0.000324011
Glyma.16G180700	-2.03004	9.99551e-07	2.96126e-05		Divalent ion symporter
Glyma.13G023200	-2.02967	4.04627e-06	0.000101164
Glyma.10G139200	-2.02733	2.90549e-17	8.15607e-15		Pectinacetylesterase family protein
Glyma.03G028000	-2.02487	1.57263e-08	7.68747e-07		Arginase/deacetylase superfamily protein
Glyma.20G129200	-2.02385	6.32515e-08	2.69435e-06		Leucine-rich repeat protein kinase family protein
Glyma.06G204200	-2.02246	4.86145e-14	8.61449e-12		Protein of unknown function (DUF1118)
Glyma.07G201100	-2.01841	3.17668e-05	0.000592924
Glyma.06G127400	-2.0159	5.79342e-14	1.0077e-11	GLT1	NADH-dependent glutamate synthase 1
Glyma.14G031200	-2.01569	1.2949e-18	4.64723e-16	PSY	PHYTOENE SYNTHASE
Glyma.01G175200	-2.01566	0.000223123	0.00311778		Sulfite exporter TauE/SafE family protein
Glyma.06G014700	-2.01394	1.64065e-14	3.0805e-12	XCP2	xylem cysteine peptidase 2
Glyma.13G117000	-2.01319	1.83416e-06	5.0833e-05		Pectinacetylesterase family protein
Glyma.11G251800	-2.01305	6.17588e-07	1.93266e-05
Glyma.18G266700	-2.01253	2.35334e-07	8.45668e-06	scpl25	serine carboxypeptidase-like 25
Glyma.10G133900	-2.01236	7.10155e-06	0.000164765	PDLP2	plasmodesmata-located protein 2
Glyma.14G051500	-2.01035	1.47248e-07	5.71106e-06	iqd33	IQ-domain 33
Glyma.05G011900	-2.00987	7.09792e-10	4.79143e-08	ATPDR4,PDR4	pleiotropic drug resistance 4
Glyma.18G028400	-2.00956	1.34674e-11	1.47424e-09	LHCB4.3	light harvesting complex photosystem II
Glyma.06G182900	-2.00627	6.32913e-08	2.69435e-06	HT1	Protein kinase superfamily protein
Glyma.01G217700	-2.00604	0.00227376	0.0204978	ATOSM34,OSM34	osmotin 34
Glyma.06G045100	-2.00439	3.42909e-14	6.19246e-12	ARA12	Subtilase family protein
Glyma.09G266500	-2.00155	2.52676e-08	1.16675e-06	GAUT1,LGT1	galacturonosyltransferase 1
Glyma.15G231700	-2.00013	1.30011e-05	0.000275079	AGO6	Argonaute family protein
