# Supplementary material for: Glycerol-3-phosphate mediates rhizobia-induced systemic signaling in soybean
Source: Nat Commun. 2019 Nov 22;10:5303. doi: 10.1038/s41467-019-13318-8 (PMC6876567; doi:10.1038/s41467-019-13318-8)
Supplement: Supplementary file 8 — Supplementary Data 5 [file 41467_2019_13318_MOESM8_ESM.xlsx]

## Sheet: Control vs U257
Supplemental Table 5. Transcript levels of genes induced (two fold or higher, p value ≤ 0.05) in foliar tissues of soybean plants inoculated with compatible strain (U257) of rhizobia.
GlymaIDs	Log2 fold change	p-value	q-value	GeneID	Gene name
Glyma.09G201100	8.89939	2.52661e-06	0.000170529	ATCAD8,CAD-B2,ELI3,ELI3-2	elicitor-activated gene 3-2
Glyma.18G041800	8.43846	3.85456e-06	0.000235527		Signal peptidase subunit
Glyma.U039500	8.37421	1.64032e-06	0.000121427		Pseudouridine synthase family protein
Glyma.06G243000	7.36805	0.00123702	0.0178574		Protease-associated (PA) RING/U-box zinc finger family protein
Glyma.02G186900	7.31808	1.37494e-06	0.000107478		Calcium-binding EF-hand family protein
Glyma.15G196500	6.74205	2.08308e-06	0.000147826	PHYE	phytochrome E
Glyma.12G150100	6.47892	1.44991e-05	0.00064231
Glyma.08G119600	6.44778	1.05377e-05	0.000507417	ATFLA11,FLA11	FASCICLIN-like arabinogalactan-protein 11
Glyma.14G083800	5.90674	1.84311e-05	0.000769601		Tetratricopeptide repeat (TPR)-like superfamily protein
Glyma.12G080100	5.86339	8.86201e-15	1.75081e-11	XTH32	xyloglucan endotransglucosylase/hydrolase 32
Glyma.01G006000	5.82427	2.46178e-37	6.97963e-33	ATOXS3,OXS3	oxidative stress 3
Glyma.02G164400	4.87603	1.43192e-06	0.00011032		Major facilitator superfamily protein
Glyma.18G287700	4.83869	1.53677e-05	0.000673422	ATHSP70,HSP70	heat shock protein 70
Glyma.06G207400	4.74628	0.000328762	0.00666267		Translation protein SH3-like family protein
Glyma.16G202100	4.69172	0.00117944	0.0172279	CRK25	cysteine-rich RLK (RECEPTOR-like protein kinase) 25
Glyma.05G162000	4.60717	1.5985e-06	0.00011958	ATFLA11,FLA11	FASCICLIN-like arabinogalactan-protein 11
Glyma.16G202000	4.59346	0.000812247	0.0130697		Embryo-specific protein 3, (ATS3)
Glyma.08G119500	4.57157	1.4516e-06	0.000111232	FLA12	FASCICLIN-like arabinogalactan-protein 12
Glyma.06G168000	4.53107	2.3127e-07	2.68728e-05	FATB	fatty acyl-ACP thioesterases B
Glyma.20G119400	4.46855	3.49746e-06	0.000217934		Protein kinase superfamily protein
Glyma.14G195000	4.23296	2.12008e-07	2.50452e-05	ASN1,AT-ASN1,DIN6	glutamine-dependent asparagine synthase 1
Glyma.06G123200	4.23267	5.2191e-13	5.10248e-10		nodulin MtN21 /EamA-like transporter family protein
Glyma.04G197500	4.15593	6.93201e-08	9.63414e-06	FATB	fatty acyl-ACP thioesterases B
Glyma.05G161900	4.15499	7.50236e-15	1.68873e-11	FLA12	FASCICLIN-like arabinogalactan-protein 12
Glyma.04G061300	4.15368	0.000106319	0.00286408	ATWRKY40,WRKY40	WRKY DNA-binding protein 40
Glyma.08G212300	4.11523	1.13821e-06	9.1939e-05		Tetratricopeptide repeat (TPR)-like superfamily protein
Glyma.06G242100	4.06992	0.00987344	0.0768621	SPA3	SPA1-related 3
Glyma.18G272600	4.00847	9.40961e-06	0.000464379	ANX2	Malectin/receptor-like protein kinase family protein
Glyma.09G185500	3.91554	1.72346e-06	0.000126589
Glyma.07G203700	3.90764	5.53217e-07	5.16247e-05	ATGLR2.7,GLR2.7	glutamate receptor 2.7
Glyma.06G112200	3.89106	5.36004e-09	1.30066e-06		nodulin MtN21 /EamA-like transporter family protein
Glyma.20G118300	3.8815	5.46521e-13	5.16499e-10		Protein kinase superfamily protein
Glyma.03G143600	3.86195	1.50285e-07	1.83305e-05		myb-like HTH transcriptional regulator family protein
Glyma.18G052600	3.84427	2.24469e-05	0.000903999		Bifunctional inhibitor/lipid-transfer protein/seed storage 2S albumin superfamily protein
Glyma.18G183500	3.75503	4.95771e-06	0.000286275	ATLAC17,LAC17	laccase 17
Glyma.09G118900	3.73603	3.57056e-07	3.76196e-05	AAT1,CAT1	amino acid transporter 1
Glyma.01G225500	3.66867	5.61824e-10	1.96652e-07
Glyma.07G094000	3.54486	0.000225067	0.00503638	ABCA2,ATATH1,ATH1	ATP-binding cassette A2
Glyma.07G030500	3.49182	2.74723e-06	0.000180822		Tetratricopeptide repeat (TPR)-like superfamily protein
Glyma.12G239200	3.47177	0.000316207	0.00648235		Disease resistance protein (TIR-NBS-LRR class) family
Glyma.12G068900	3.45625	1.87162e-08	3.53762e-06	ATFLA11,FLA11	FASCICLIN-like arabinogalactan-protein 11
Glyma.19G140700	3.44235	2.51131e-06	0.000170337	AtSIP2,SIP2	seed imbibition 2
Glyma.13G322500	3.38602	1.03227e-06	8.55762e-05	XTH32	xyloglucan endotransglucosylase/hydrolase 32
Glyma.16G153600	3.3829	2.88039e-06	0.0001866	AGP14,ATAGP14	arabinogalactan protein 14
Glyma.07G136200	3.35676	3.58256e-07	3.76196e-05		NAD(P)-binding Rossmann-fold superfamily protein
Glyma.15G170100	3.32111	0.00189418	0.0242018
Glyma.13G365300	3.31335	2.88513e-06	0.0001866		Tetratricopeptide repeat (TPR)-like superfamily protein
Glyma.02G213700	3.23817	9.98145e-15	1.76871e-11	ATBCA5,BCA5	beta carbonic anhydrase 5
Glyma.01G166000	3.22626	9.22321e-17	3.73566e-13		Chaperone DnaJ-domain superfamily protein
Glyma.16G209300	3.22494	4.17008e-08	6.53204e-06		ATP-dependent caseinolytic (Clp) protease/crotonase family protein
Glyma.12G084000	3.18534	6.30619e-07	5.65801e-05		Lecithin:cholesterol acyltransferase family protein
Glyma.06G088100	3.17714	2.22651e-08	4.05919e-06	AHP4	HPT phosphotransmitter 4
Glyma.16G174000	3.16835	9.85329e-07	8.21649e-05	AtRLP1,RLP1	receptor like protein 1
Glyma.06G195500	3.16727	1.79292e-07	2.1631e-05	ANAC100,ATNAC5,NAC100	NAC domain containing protein 100
Glyma.07G143500	3.15835	3.83887e-08	6.08043e-06	AtRLP13,RLP13	receptor like protein 13
Glyma.10G007000	3.11988	2.28145e-06	0.000157765	ATERF1,ERF1	ethylene response factor 1
Glyma.02G084400	3.11617	7.86131e-06	0.000401592		2-oxoglutarate (2OG) and Fe(II)-dependent oxygenase superfamily protein
Glyma.16G151500	3.11065	1.67215e-06	0.00012314	anac047,NAC047	NAC domain containing protein 47
Glyma.08G220000	3.09515	5.11143e-16	1.81149e-12	J8	Chaperone DnaJ-domain superfamily protein
Glyma.05G186700	3.05885	5.4576e-05	0.00171926		Integrase-type DNA-binding superfamily protein
Glyma.07G125600	3.04655	2.11099e-06	0.000149254	ATOXS3,OXS3	oxidative stress 3
Glyma.08G194900	3.03548	1.8783e-05	0.00078199		Pyridoxal phosphate phosphatase-related protein
Glyma.08G173400	3.02064	4.67984e-10	1.67953e-07	anac021,ANAC022,NAC1	NAC domain containing protein 1
Glyma.18G045200	3.01557	1.39055e-09	4.22144e-07	ATOXS3,OXS3	oxidative stress 3
Glyma.12G198000	3.00832	4.54695e-07	4.50241e-05		S-locus lectin protein kinase family protein
Glyma.06G167900	3.00526	2.67282e-08	4.73624e-06	ATHVA22E,HVA22E	HVA22 homologue E
Glyma.18G129800	2.98127	0.000984392	0.0151025
Glyma.16G199900	2.9511	7.19405e-10	2.3996e-07		peptidoglycan-binding LysM domain-containing protein
Glyma.19G022000	2.94715	2.31206e-10	9.36451e-08		Protein of unknown function (DUF1666)
Glyma.19G134700	2.91412	3.06241e-10	1.18939e-07	BG1	beta-1,3-glucanase 1
Glyma.20G070100	2.91281	2.39587e-15	6.17526e-12		Integrase-type DNA-binding superfamily protein
Glyma.20G115900	2.88784	2.7632e-06	0.000181348
Glyma.13G331700	2.87968	0.000787248	0.0127616	ATEXO70H7,EXO70H7	exocyst subunit exo70 family protein H7
Glyma.15G262800	2.87818	0.00527402	0.0499413	ZIP1	zinc transporter 1 precursor
Glyma.15G164800	2.87745	1.33607e-07	1.64697e-05
Glyma.19G181700	2.87117	1.82806e-09	5.34322e-07
Glyma.13G077800	2.83757	0.000210438	0.00477307		nodulin MtN21 /EamA-like transporter family protein
Glyma.11G242500	2.83619	8.00469e-05	0.00229473		RING/U-box superfamily protein
Glyma.15G227100	2.80966	7.5889e-05	0.00222405		Ubiquitin-associated/translation elongation factor EF1B protein
Glyma.13G189700	2.75634	0.000116233	0.00307409		nodulin MtN21 /EamA-like transporter family protein
Glyma.16G070100	2.73306	0.00221933	0.0270517		Protein of unknown function (DUF567)
Glyma.07G136800	2.72997	0.000146014	0.00367328
Glyma.18G210500	2.72602	0.000509757	0.00931826	PYD4	PYRIMIDINE 4
Glyma.19G181600	2.72395	1.63422e-05	0.000703581
Glyma.15G271900	2.70824	1.4032e-10	6.41671e-08		basic helix-loop-helix (bHLH) DNA-binding superfamily protein
Glyma.13G259400	2.68907	4.33194e-05	0.00145348	ATGA2OX1,GA2OX1	Arabidopsis thaliana gibberellin 2-oxidase 1
Glyma.08G152500	2.63639	2.82929e-14	4.45645e-11		basic helix-loop-helix (bHLH) DNA-binding superfamily protein
Glyma.17G178000	2.62438	7.76153e-05	0.00224546		Ribosomal protein L25/Gln-tRNA synthetase, anti-codon-binding domain
Glyma.17G230700	2.6219	1.34414e-07	1.64974e-05	GAMMA-VPE,GAMMAVPE	gamma vacuolar processing enzyme
Glyma.11G004800	2.61861	4.43917e-10	1.65604e-07	ATSTP13,MSS1,STP13	Major facilitator superfamily protein
Glyma.13G277000	2.6135	4.54876e-05	0.00150949
Glyma.19G148800	2.61028	0.00109436	0.0162673	ATPA2,PA2	peroxidase 2
Glyma.10G205800	2.60787	0.000175486	0.00422
Glyma.16G175100	2.60291	1.36307e-09	4.22144e-07		disease resistance family protein / LRR family protein
Glyma.18G265700	2.58267	1.015e-09	3.27016e-07		UDP-Glycosyltransferase superfamily protein
Glyma.11G193600	2.55512	5.36902e-05	0.00170081	XTH32	xyloglucan endotransglucosylase/hydrolase 32
Glyma.11G077400	2.54486	6.21471e-09	1.43252e-06		Chaperone DnaJ-domain superfamily protein
Glyma.04G250600	2.54383	1.33393e-05	0.000602223		nodulin MtN21 /EamA-like transporter family protein
Glyma.02G215700	2.5287	0.025383	0.142663	MMP	matrix metalloproteinase
Glyma.18G054100	2.52739	0.000350744	0.00699317	WNK4,ZIK2	with no lysine (K) kinase 4
Glyma.17G215000	2.52467	1.42319e-05	0.000632449		RING/U-box superfamily protein
Glyma.20G166100	2.5203	3.99347e-06	0.000238671		Vacuolar iron transporter (VIT) family protein
Glyma.19G185500	2.50406	0.000376914	0.00738002		Major facilitator superfamily protein
Glyma.13G035700	2.49699	0.000251817	0.00549193	WAK5	wall associated kinase 5
Glyma.14G055600	2.4681	5.19171e-06	0.000294981
Glyma.09G018900	2.46299	5.51522e-12	4.06832e-09		Leucine-rich repeat protein kinase family protein
Glyma.20G213700	2.4624	6.34924e-08	9.0916e-06		O-methyltransferase family protein
Glyma.13G221700	2.45339	5.94763e-07	5.4221e-05
Glyma.16G187500	2.44101	0.00240749	0.0286558		disease resistance family protein / LRR family protein
Glyma.16G212600	2.43655	7.45535e-10	2.45784e-07		GRAM domain-containing protein / ABA-responsive protein-related
Glyma.06G259100	2.42702	0.00339838	0.0362903		disease resistance protein (TIR-NBS-LRR class), putative
Glyma.10G088000	2.42423	6.61964e-09	1.50144e-06	AMP1,COP2,HPT,MFO1,PT	Peptidase M28 family protein
Glyma.02G229500	2.42309	0.000203257	0.00465488		Leucine-rich repeat protein kinase family protein
Glyma.17G187700	2.41551	3.30345e-05	0.00119936
Glyma.03G139900	2.41548	0.00297383	0.0332829
Glyma.10G071100	2.40048	0.00131458	0.0186347	ZPR3	protein binding
Glyma.02G018700	2.40037	0.00377223	0.0392622	BGLU11	beta glucosidase 11
Glyma.12G233700	2.38928	0.00106713	0.0159996	ATRLP56,RLP56	receptor like protein 56
Glyma.11G252100	2.37412	0.000235599	0.00521851		Protein of unknown function (DUF 3339)
Glyma.11G169800	2.3543	3.01149e-05	0.00112492
Glyma.07G036200	2.34185	7.54868e-16	2.1402e-12	ATHAP2C,HAP2C,NF-YA3	nuclear factor Y, subunit A3
Glyma.10G293000	2.34091	0.0097083	0.0760693	HAP8	hapless 8
Glyma.19G084200	2.31269	2.98979e-05	0.00111977	LHT1	lysine histidine transporter 1
Glyma.04G242200	2.30096	0.000308326	0.00636684	ATMYB52,BW52,MYB52	myb domain protein 52
Glyma.10G151000	2.2987	3.47175e-11	2.13981e-08		Dormancy/auxin associated family protein
Glyma.05G211600	2.29856	1.16275e-06	9.34065e-05		Heavy metal transport/detoxification superfamily protein
Glyma.12G009200	2.28166	2.75556e-05	0.00104867	CPH,SMT1	sterol methyltransferase 1
Glyma.19G054700	2.2799	2.85444e-08	4.92118e-06		Disease resistance protein (TIR-NBS-LRR class) family
Glyma.19G005700	2.27076	0.00281548	0.0321425	CRK42	cysteine-rich RLK (RECEPTOR-like protein kinase) 42
Glyma.13G360600	2.2528	3.54702e-13	3.59161e-10		Galactose oxidase/kelch repeat superfamily protein
Glyma.20G118500	2.24675	9.43433e-06	0.000464379		receptor serine/threonine kinase, putative
Glyma.17G242700	2.24361	0.00021868	0.00492455
Glyma.07G144000	2.24331	2.74881e-06	0.000180822	AtRLP21,RLP21	receptor like protein 21
Glyma.19G142700	2.24328	0.00307442	0.0340625
Glyma.08G071300	2.24074	6.73253e-06	0.000360152	EXL2	EXORDIUM like 2
Glyma.20G237200	2.2331	5.86885e-10	2.02919e-07		Dormancy/auxin associated family protein
Glyma.07G095800	2.23219	2.49557e-10	9.96541e-08	SNC4	suppressor of npr1-1 constitutive 4
Glyma.05G158200	2.22944	5.80557e-06	0.000322744		Dof-type zinc finger DNA-binding family protein
Glyma.04G230400	2.22596	2.56925e-05	0.00100335
Glyma.13G233400	2.22541	3.70506e-05	0.0013021	ATGLR2.7,GLR2.7	glutamate receptor 2.7
Glyma.18G095700	2.22463	0.00312087	0.0344426
Glyma.15G049700	2.22216	0.000624326	0.0108395		nodulin MtN21 /EamA-like transporter family protein
Glyma.16G152900	2.21707	0.000169284	0.00411002		ARM repeat superfamily protein
Glyma.09G145600	2.21308	7.16623e-11	3.90725e-08	AtRLP7,RLP7	receptor like protein 7
Glyma.15G038400	2.21272	3.06731e-07	3.35769e-05		Protein of unknown function (DUF3741)
Glyma.03G021200	2.20891	0.000218628	0.00492455	CYP76C4	cytochrome P450, family 76, subfamily C, polypeptide 4
Glyma.18G082500	2.20776	0.025624	0.143604	EMB2765	P-loop containing nucleoside triphosphate hydrolases superfamily protein
Glyma.06G124000	2.19993	2.17634e-05	0.00088148	GLTP2	glycolipid transfer protein 2
Glyma.17G116500	2.19419	4.77314e-05	0.00156088		aspartate-glutamate racemase family
Glyma.11G208700	2.1866	0.000650411	0.0110887	ATOXS3,OXS3	oxidative stress 3
Glyma.08G035100	2.18519	0.00166435	0.0222165		Exostosin family protein
Glyma.07G021800	2.18288	4.06307e-12	3.11341e-09	J8	Chaperone DnaJ-domain superfamily protein
Glyma.07G090400	2.17913	5.181e-06	0.000294963
Glyma.08G146900	2.17886	0.0134543	0.0937401	LAS,SCL18	GRAS family transcription factor
Glyma.13G140000	2.17418	0.00026448	0.00568029
Glyma.12G205700	2.16871	5.56671e-05	0.00174588	SOM	Zinc finger C-x8-C-x5-C-x3-H type family protein
Glyma.U024800	2.15499	1.16904e-05	0.000544245		Leucine-rich repeat receptor-like protein kinase family protein
Glyma.06G128700	2.15281	5.44871e-09	1.30917e-06	ATSOS3,CBL4,SOS3	Calcium-binding EF-hand family protein
Glyma.03G022800	2.14491	2.8891e-07	3.18773e-05		EF hand calcium-binding protein family
Glyma.14G062300	2.13597	0.0177211	0.113134	ATLMCO4,IRX12,LAC4,LMCO4	Laccase/Diphenol oxidase family protein
Glyma.16G131200	2.12934	0.0130389	0.0919831	CYP84A1,FAH1	ferulic acid 5-hydroxylase 1
Glyma.18G221300	2.12888	0.000120608	0.00317499		EF hand calcium-binding protein family
Glyma.04G121000	2.12746	1.66236e-08	3.20621e-06	DER1	DERLIN-1
Glyma.09G189300	2.1251	5.39291e-05	0.00170457	ALDH1A,ALDH2C4,REF1	aldehyde dehydrogenase 2C4
Glyma.15G090500	2.12187	9.42772e-06	0.000464379
Glyma.11G020300	2.11973	0.000725428	0.0119856		P-loop containing nucleoside triphosphate hydrolases superfamily protein
Glyma.03G248000	2.11423	1.2603e-05	0.000578188		TPX2 (targeting protein for Xklp2) protein family
Glyma.06G270500	2.10694	5.69198e-07	5.23958e-05		Dynein light chain type 1 family protein
Glyma.12G228200	2.10394	0.00317021	0.0348379	IQD10	IQ-domain 10
Glyma.07G251300	2.10244	1.39242e-06	0.000107863		Uncharacterised protein family (UPF0497)
Glyma.17G232900	2.1006	3.97095e-05	0.00137298
Glyma.13G326500	2.09403	9.87603e-05	0.00269755		RING/U-box superfamily protein
Glyma.14G201300	2.09392	0.000324653	0.00660298
Glyma.07G021300	2.09265	2.14011e-05	0.000873042
Glyma.16G062500	2.08958	9.25104e-06	0.000458541	LHT1	lysine histidine transporter 1
Glyma.10G219100	2.08685	0.00325081	0.0353672	ATLAC15,LAC15,TT10	Laccase/Diphenol oxidase family protein
Glyma.08G062800	2.08471	8.23087e-05	0.00234451	BIR1	BAK1-interacting receptor-like kinase 1
Glyma.14G069300	2.08375	7.04097e-09	1.57185e-06
Glyma.06G168400	2.08374	0.00388237	0.040114	ATWRKY75,WRKY75	WRKY DNA-binding protein 75
Glyma.17G227900	2.0795	3.67598e-05	0.00129628	AtcwINV6,cwINV6	6-&1-fructan exohydrolase
Glyma.02G290900	2.07774	0.000284851	0.00600452
Glyma.20G118900	2.07722	7.19598e-08	9.95221e-06		receptor serine/threonine kinase, putative
Glyma.14G038800	2.07174	1.16245e-05	0.000543858	NF-YC11	nuclear factor Y, subunit C11
Glyma.02G155800	2.06966	0.00452624	0.0447374	BGLU11	beta glucosidase 11
Glyma.20G118600	2.06251	0.000263176	0.00566557		receptor serine/threonine kinase, putative
Glyma.02G255400	2.05572	6.4168e-08	9.11639e-06	ATHSPRO2,HSPRO2	ortholog of sugar beet HS1 PRO-1 2
Glyma.19G126400	2.053	0.00165131	0.0220954		nodulin MtN21 /EamA-like transporter family protein
Glyma.05G145000	2.05189	0.00544816	0.0511477	ATMRP3,MRP3	multidrug resistance-associated protein 3
Glyma.06G050300	2.04668	2.36675e-05	0.00093718		CCCH-type zinc finger family protein
Glyma.15G156200	2.03902	0.00329448	0.035605	CPY,SCPL49	SERINE CARBOXYPEPTIDASE-LIKE 49
Glyma.16G171400	2.03708	0.0165842	0.107991		disease resistance family protein / LRR family protein
Glyma.U032900	2.03498	0.00420429	0.0425021	ATTPS21,TPS21	terpene synthase 21
Glyma.09G159000	2.0315	8.5535e-05	0.00241784		Protein of unknown function, DUF599
Glyma.10G021300	2.0313	9.51833e-05	0.00262513		Thioredoxin superfamily protein
Glyma.15G021700	2.03068	2.59507e-14	4.32796e-11		Leucine-rich repeat protein kinase family protein
Glyma.14G092800	2.03014	4.0932e-05	0.00140158	GAMMA-VPE,GAMMAVPE	gamma vacuolar processing enzyme
Glyma.05G208300	2.02998	1.52306e-06	0.000115769	GL3,MYC6.2	basic helix-loop-helix (bHLH) DNA-binding superfamily protein
Glyma.06G317800	2.02715	4.32356e-09	1.11438e-06	DER1	DERLIN-1
Glyma.03G030400	2.02581	0.000195138	0.004509	ATR4,CYP83B1,RED1,RNT1,SUR2	cytochrome P450, family 83, subfamily B, polypeptide 1
Glyma.12G226400	2.0179	1.968e-05	0.000813913		D-aminoacid aminotransferase-like PLP-dependent enzymes superfamily protein
Glyma.18G078000	2.01718	3.138e-10	1.20228e-07	RPM1,RPS3	NB-ARC domain-containing disease resistance protein
Glyma.06G308500	2.01514	0.000170756	0.00413431		alpha/beta-Hydrolases superfamily protein
Glyma.15G135200	2.01494	1.63537e-05	0.000703581	ATKAO2,CYP88A4,KAO2	ent-kaurenoic acid hydroxylase 2
Glyma.12G224000	2.01399	4.61956e-10	1.67953e-07		Protein of unknown function (DUF2921)
Glyma.10G248500	2.00923	0.000185253	0.00436238
Glyma.15G041100	2.00734	0.000410725	0.00791629	ATMYB48,ATMYB48-1,ATMYB48-2,ATMYB48-3,MYB48	myb domain protein 48
Glyma.19G144500	2.00078	7.65466e-06	0.000394591
