# Supplementary material for: Glycerol-3-phosphate mediates rhizobia-induced systemic signaling in soybean
Source: Nat Commun. 2019 Nov 22;10:5303. doi: 10.1038/s41467-019-13318-8 (PMC6876567; doi:10.1038/s41467-019-13318-8)
Supplement: Supplementary file 9 — Supplementary Data 6 [file 41467_2019_13318_MOESM9_ESM.xlsx]

## Sheet: Control vs U257-repressed
Supplemental Table 6. Transcript levels of genes repressed (two fold or higher, p value ≤ 0.05) in foliar tissues of soybean plants inoculated with compatible strain (U257) of rhizobia.
GlymaIDs	Log2 fold change	p-value	q-value	GeneID	Gene name
Glyma.03G252700	-6.39564	2.06348e-06	0.000146995		GDSL-like Lipase/Acylhydrolase superfamily protein
Glyma.02G028200	-5.05818	1.0614e-05	0.000508327		Matrixin family protein
Glyma.15G089000	-4.98039	1.52393e-05	0.000668832		GDSL-like Lipase/Acylhydrolase superfamily protein
Glyma.13G160400	-4.84938	7.06275e-06	0.000374583		Bifunctional inhibitor/lipid-transfer protein/seed storage 2S albumin superfamily protein
Glyma.13G317600	-4.71748	1.18895e-07	1.49155e-05	CER4,FAR3,G7	Jojoba acyl CoA reductase-related male sterility protein
Glyma.16G162600	-4.61046	1.55864e-10	6.79853e-08	AB140,CAB1,CAB140,LHCB1.3	chlorophyll A/B binding protein 1
Glyma.06G219900	-4.56049	8.01461e-18	3.78717e-14	ATKTI1,KTI1	kunitz trypsin inhibitor 1
Glyma.02G156800	-4.54413	2.65617e-12	2.15165e-09		Concanavalin A-like lectin protein kinase family protein
Glyma.06G193800	-4.50965	5.87555e-09	1.37672e-06		Gibberellin-regulated family protein
Glyma.07G014500	-4.41023	4.62644e-10	1.67953e-07		HAD superfamily, subfamily IIIB acid phosphatase
Glyma.06G284900	-4.30243	7.34508e-09	1.62694e-06	ATBZIP61,BZIP61	Basic-leucine zipper (bZIP) transcription factor family protein
Glyma.08G116900	-4.10871	2.7599e-12	2.17358e-09		Granulin repeat cysteine protease family protein
Glyma.20G017900	-4.06695	6.91299e-09	1.55553e-06		Polyketide cyclase/dehydrase and lipid transport superfamily protein
Glyma.01G034000	-4.06064	7.23715e-07	6.31347e-05	MLP423	MLP-like protein 423
Glyma.07G193500	-4.00804	4.75369e-05	0.00155631
Glyma.02G032300	-4.00555	2.90411e-08	4.92118e-06	MLP423	MLP-like protein 423
Glyma.08G287500	-3.96011	5.86508e-11	3.32573e-08	PG2	polygalacturonase 2
Glyma.09G238300	-3.92324	1.13105e-06	9.1892e-05	GASA4	GAST1 protein homolog 4
Glyma.03G131700	-3.85301	9.09436e-08	1.19372e-05		Gibberellin-regulated family protein
Glyma.02G080800	-3.85188	9.69275e-12	6.70266e-09	LHB1B1,LHCB1.4	light-harvesting chlorophyll-protein complex II subunit B1
Glyma.14G165000	-3.77885	0.000223141	0.00500117	GNR1,NIA1,NR1	nitrate reductase 1
Glyma.04G169600	-3.75071	4.17524e-09	1.08602e-06	GASA4	GAST1 protein homolog 4
Glyma.12G169400	-3.74061	6.42376e-16	2.02363e-12	ATFD2,FED A	2Fe-2S ferredoxin-like superfamily protein
Glyma.08G015300	-3.65312	9.26288e-15	1.75081e-11	PIP1;4,PIP1E,TMP-C	plasma membrane intrinsic protein 1;4
Glyma.16G212500	-3.631	0.000355624	0.00707058		Kunitz family trypsin and protease inhibitor protein
Glyma.08G262800	-3.58371	8.96571e-08	1.18231e-05	ATXYL1,TRG1,XYL1	alpha-xylosidase 1
Glyma.18G259400	-3.57992	2.52174e-06	0.000170529	GASA4	GAST1 protein homolog 4
Glyma.07G014600	-3.4683	6.23613e-07	5.61291e-05		HAD superfamily, subfamily IIIB acid phosphatase
Glyma.09G016600	-3.42806	3.47591e-13	3.59161e-10	AtSIP2,SIP2	seed imbibition 2
Glyma.18G231700	-3.41194	7.30754e-07	6.31657e-05
Glyma.12G062700	-3.40614	1.15943e-10	5.61674e-08	ATEXP4,ATEXPA4,ATHEXP ALPHA 1.6,EXPA4	expansin A4
Glyma.11G018900	-3.34903	2.2616e-10	9.29289e-08	AGP16,ATAGP16	arabinogalactan protein 16
Glyma.14G126200	-3.32036	1.76072e-06	0.000128329		Protein of unknown function, DUF642
Glyma.08G341700	-3.29712	8.24679e-06	0.00041827	ATKTI1,KTI1	kunitz trypsin inhibitor 1
Glyma.16G043500	-3.26571	2.25871e-08	4.07892e-06	APY2,ATAPY2	apyrase 2
Glyma.16G165800	-3.24836	5.37762e-08	7.90623e-06	LHB1B1,LHCB1.4	light-harvesting chlorophyll-protein complex II subunit B1
Glyma.16G165200	-3.2434	1.08851e-18	6.17226e-15	LHB1B1,LHCB1.4	light-harvesting chlorophyll-protein complex II subunit B1
Glyma.20G204500	-3.23979	0.000567161	0.010069
Glyma.08G152800	-3.22647	9.96868e-06	0.000486458		Leucine-rich repeat (LRR) family protein
Glyma.08G007900	-3.20701	1.99305e-13	2.26028e-10	CHLM	magnesium-protoporphyrin IX methyltransferase
Glyma.11G098500	-3.18022	7.45835e-08	1.0265e-05	ATPRP4,PRP4	proline-rich protein 4
Glyma.08G200100	-3.1631	3.70409e-06	0.000228081		HAD superfamily, subfamily IIIB acid phosphatase
Glyma.18G222200	-3.1275	9.1231e-11	4.64858e-08	AGP8,FLA8	FASCICLIN-like arabinogalactan protein 8
Glyma.11G000600	-3.11377	7.1503e-07	6.25695e-05		Leucine-rich repeat (LRR) family protein
Glyma.20G058000	-3.10001	1.98396e-21	1.87497e-17	HMG1,HMGR1	hydroxy methylglutaryl CoA reductase 1
Glyma.12G183400	-3.09496	0.00019922	0.00458837	CER4,FAR3,G7	Jojoba acyl CoA reductase-related male sterility protein
Glyma.17G208200	-3.04934	0.00019064	0.00443398		Protein of unknown function, DUF642
Glyma.15G018100	-3.04328	1.6644e-06	0.000122888	AQP1,ATTIP2;1,DELTA-TIP,DELTA-TIP1,TIP2;1	delta tonoplast integral protein
Glyma.16G165500	-3.02026	1.55123e-10	6.79853e-08	LHB1B1,LHCB1.4	light-harvesting chlorophyll-protein complex II subunit B1
Glyma.13G091100	-3.01997	5.53538e-07	5.16247e-05		nodulin MtN21 /EamA-like transporter family protein
Glyma.06G081800	-3.0191	1.16125e-12	1.06205e-09		Protein kinase superfamily protein
Glyma.11G098400	-3.01816	5.83596e-07	5.33746e-05
Glyma.08G171000	-3.01122	3.63263e-06	0.000224874
Glyma.11G160000	-3.01068	4.95012e-19	3.50865e-15	ATEXP8,ATEXPA8,ATHEXP ALPHA 1.11,EXP8,EXPA8	expansin A8
Glyma.08G162500	-2.99813	3.34707e-06	0.000209947		DNA glycosylase superfamily protein
Glyma.11G139100	-2.98902	5.38167e-07	5.06915e-05	ATEXP4,ATEXPA4,ATHEXP ALPHA 1.6,EXPA4	expansin A4
Glyma.15G209300	-2.96832	3.43569e-07	3.6758e-05	ATPGIP1,PGIP1	polygalacturonase inhibiting protein 1
Glyma.14G023000	-2.94644	7.44412e-05	0.00220079	GGR	geranylgeranyl reductase
Glyma.08G298700	-2.9177	1.93683e-06	0.000140084	KDR	basic helix-loop-helix (bHLH) DNA-binding superfamily protein
Glyma.05G244200	-2.91203	6.20889e-07	5.60619e-05
Glyma.17G069200	-2.8884	3.34866e-14	4.99691e-11		nodulin MtN21 /EamA-like transporter family protein
Glyma.02G072200	-2.88261	1.18725e-05	0.000550013	GDH3	glutamate dehydrogenase 3
Glyma.04G136000	-2.87813	3.09977e-05	0.00114284		Eukaryotic aspartyl protease family protein
Glyma.15G104900	-2.86116	8.44987e-25	1.19785e-20		Eukaryotic aspartyl protease family protein
Glyma.15G265200	-2.85886	3.72193e-09	9.86207e-07		DNA glycosylase superfamily protein
Glyma.02G046800	-2.85731	1.31186e-08	2.65671e-06		Glycosyl hydrolase family 38 protein
Glyma.01G244600	-2.85502	2.09253e-05	0.000857334		Leucine-rich repeat (LRR) family protein
Glyma.08G341600	-2.85256	0.000169108	0.00411002	ATKTI1,KTI1	kunitz trypsin inhibitor 1
Glyma.08G120700	-2.83685	0.000701236	0.0117058		GDSL-like Lipase/Acylhydrolase superfamily protein
Glyma.10G251700	-2.83246	1.1261e-05	0.000530353	XTH8	xyloglucan endotransglucosylase/hydrolase 8
Glyma.08G113900	-2.82708	3.08766e-08	5.08961e-06		O-Glycosyl hydrolases family 17 protein
Glyma.16G188900	-2.82595	0.000656391	0.0111504		Arabidopsis thaliana protein of unknown function (DUF821)
Glyma.18G067600	-2.81652	2.40267e-07	2.78043e-05	GIL1	Plant protein of unknown function (DUF641)
Glyma.12G121000	-2.76994	7.40436e-06	0.000387322	ATBZIP61,BZIP61	Basic-leucine zipper (bZIP) transcription factor family protein
Glyma.14G223000	-2.76669	3.01743e-05	0.00112566	sks5	SKU5 similar 5
Glyma.08G170700	-2.73519	4.09789e-07	4.17926e-05
Glyma.13G267800	-2.73456	1.1136e-08	2.33872e-06	ATGGH1,GGH1	gamma-glutamyl hydrolase 1
Glyma.05G208700	-2.72621	5.17815e-10	1.83514e-07	PIP1;4,PIP1E,TMP-C	plasma membrane intrinsic protein 1;4
Glyma.18G153500	-2.71188	1.02001e-06	8.48071e-05	ATEXP4,ATEXPA4,ATHEXP ALPHA 1.6,EXPA4	expansin A4
Glyma.08G296100	-2.70928	4.9575e-07	4.7971e-05	ATNRT1:2,NRT1:2,NTL1	nitrate transporter 1:2
Glyma.11G197300	-2.70614	0.0195312	0.120616	CYP79B2	cytochrome P450, family 79, subfamily B, polypeptide 2
Glyma.07G115500	-2.697	0.000371904	0.00732237	AtPLAIVA,PLA IVA,PLP1	Acyl transferase/acyl hydrolase/lysophospholipase superfamily protein
Glyma.14G085600	-2.67648	0.011218	0.0833122		Granulin repeat cysteine protease family protein
Glyma.02G209000	-2.6684	1.22201e-10	5.67974e-08	APX4,TL29	ascorbate peroxidase 4
Glyma.15G026400	-2.66113	0.000324556	0.00660298	ATLOX1,LOX1	lipoxygenase 1
Glyma.01G217700	-2.62251	0.000701472	0.0117058	ATOSM34,OSM34	osmotin 34
Glyma.14G141000	-2.60959	1.17756e-05	0.000546418	ATRD22,RD22	BURP domain-containing protein
Glyma.13G267900	-2.60605	1.69914e-08	3.23495e-06	ATGGH3,GGH3	gamma-glutamyl hydrolase 3
Glyma.05G149100	-2.58422	5.28865e-07	5.03167e-05	SCN1	Immunoglobulin E-set superfamily protein
Glyma.13G292800	-2.56706	0.000247837	0.0054093	ATBZIP61,BZIP61	Basic-leucine zipper (bZIP) transcription factor family protein
Glyma.15G081300	-2.56639	3.03541e-05	0.00112841		GDSL-like Lipase/Acylhydrolase superfamily protein
Glyma.05G125800	-2.56039	5.20932e-07	4.97289e-05		FAD-binding Berberine family protein
Glyma.10G245400	-2.55465	1.50642e-07	1.83305e-05		Kinase interacting (KIP1-like) family protein
Glyma.06G084200	-2.54059	2.81322e-06	0.000182937		Phosphorylase superfamily protein
Glyma.09G188600	-2.53955	1.5355e-06	0.000116092		Leucine-rich repeat (LRR) family protein
Glyma.20G186500	-2.52005	3.27753e-06	0.000206041		myb-like transcription factor family protein
Glyma.17G132900	-2.50668	3.18991e-07	3.46515e-05	ATNYE1,NYE1	non-yellowing 1
Glyma.14G164900	-2.50404	0.000715956	0.0118706	GNR1,NIA1,NR1	nitrate reductase 1
Glyma.19G029200	-2.50172	2.28205e-05	0.000912563
Glyma.04G005100	-2.49936	7.62476e-05	0.00222405		Pollen Ole e 1 allergen and extensin family protein
Glyma.09G206300	-2.49438	7.95901e-05	0.00228652	PGP2	P-glycoprotein 2
Glyma.05G050100	-2.48172	5.38199e-08	7.90623e-06		Glucose-methanol-choline (GMC) oxidoreductase family protein
Glyma.18G229100	-2.4784	2.77054e-08	4.86934e-06
Glyma.01G032000	-2.47782	3.59074e-06	0.000222767		NHL domain-containing protein
Glyma.13G321700	-2.47645	2.01701e-08	3.7134e-06	SCPL51	serine carboxypeptidase-like 51
Glyma.17G164800	-2.47346	7.74321e-15	1.68873e-11	AGP18,ATAGP18	arabinogalactan protein 18
Glyma.10G125000	-2.46949	1.89249e-08	3.54015e-06		Pectin lyase-like superfamily protein
Glyma.15G184400	-2.44942	0.000390915	0.00759125		Plant invertase/pectin methylesterase inhibitor superfamily
Glyma.01G081300	-2.41748	7.80592e-07	6.66607e-05	ATXYL1,TRG1,XYL1	alpha-xylosidase 1
Glyma.08G094600	-2.41585	3.76015e-09	9.8711e-07	CYP77A5P	cytochrome P450, family 77, subfamily A, polypeptide 5 pseudogene
Glyma.19G007700	-2.40771	2.8893e-06	0.0001866	ATBCA1,ATSABP3,CA1,SABP3	carbonic anhydrase 1
Glyma.11G049300	-2.40686	1.41981e-12	1.25795e-09	LBD38	LOB domain-containing protein 38
Glyma.16G102400	-2.40393	2.64254e-07	2.99685e-05		Sec14p-like phosphatidylinositol transfer family protein
Glyma.03G028000	-2.39714	8.44612e-09	1.84203e-06		Arginase/deacetylase superfamily protein
Glyma.07G201100	-2.38889	2.25838e-05	0.000906065
Glyma.02G266700	-2.37708	0.000111193	0.00296851		GDSL-like Lipase/Acylhydrolase superfamily protein
Glyma.17G126500	-2.37568	1.52126e-10	6.79853e-08		Pectin lyase-like superfamily protein
Glyma.06G298500	-2.37502	3.73699e-07	3.90942e-05		PapD-like superfamily protein
Glyma.12G203600	-2.36992	2.44395e-06	0.000166564	ATEXPB3,ATHEXP BETA 1.6,EXPB3	expansin B3
Glyma.13G183000	-2.3694	0.00638929	0.0569831
Glyma.07G018000	-2.36459	0.00226476	0.0274752	AQP1,ATTIP2;1,DELTA-TIP,DELTA-TIP1,TIP2;1	delta tonoplast integral protein
Glyma.13G199800	-2.36081	1.17631e-08	2.43437e-06	ANNAT8	annexin 8
Glyma.13G341500	-2.35561	0.000112039	0.00298826		Leucine-rich repeat (LRR) family protein
Glyma.15G057600	-2.35383	1.14443e-07	1.44853e-05
Glyma.08G166000	-2.35157	2.15045e-05	0.000873653		Eukaryotic aspartyl protease family protein
Glyma.15G071200	-2.35155	0.00847909	0.0691796
Glyma.10G297000	-2.35058	0.00012545	0.00327282
Glyma.13G055700	-2.34569	3.2559e-05	0.00118576
Glyma.13G175300	-2.34432	7.69027e-05	0.00223625
Glyma.14G177200	-2.33887	1.73306e-11	1.14269e-08	APX4,TL29	ascorbate peroxidase 4
Glyma.06G042700	-2.32864	0.00032576	0.00662048		Serine/threonine-protein kinase WNK (With No Lysine)-related
Glyma.16G091100	-2.32386	0.00034981	0.00698193		Calcium-dependent phosphotriesterase superfamily protein
Glyma.11G128900	-2.32373	7.51955e-07	6.44091e-05	CPK24	calcium-dependent protein kinase 24
Glyma.02G034700	-2.32009	2.46195e-05	0.000968115	PG2	polygalacturonase 2
Glyma.18G054000	-2.31044	1.59274e-06	0.000119464	ATEXP8,ATEXPA8,ATHEXP ALPHA 1.11,EXP8,EXPA8	expansin A8
Glyma.05G044000	-2.30915	2.13414e-10	9.03093e-08		Pectin lyase-like superfamily protein
Glyma.U027300	-2.30411	0.0351137	0.175284	LAC7	laccase 7
Glyma.04G236900	-2.3036	2.02837e-12	1.69142e-09	GLT1	NADH-dependent glutamate synthase 1
Glyma.03G137300	-2.29322	6.4923e-08	9.1577e-06		Leucine-rich repeat protein kinase family protein
Glyma.11G192700	-2.29038	0.000175427	0.00422	CSD2,CZSOD2	copper/zinc superoxide dismutase 2
Glyma.02G206000	-2.28842	1.28805e-13	1.52162e-10		Family of unknown function (DUF566)
Glyma.04G012500	-2.28679	1.15901e-13	1.49365e-10	CIB1	cryptochrome-interacting basic-helix-loop-helix 1
Glyma.06G294500	-2.283	4.24453e-05	0.00143776	ATEXPB3,ATHEXP BETA 1.6,EXPB3	expansin B3
Glyma.06G118500	-2.28058	1.75659e-06	0.000128329	ATCHS,CHS,TT4	Chalcone and stilbene synthase family protein
Glyma.10G251400	-2.26529	2.5446e-07	2.90906e-05	RIC1	ROP-interactive CRIB motif-containing protein 1
Glyma.16G045000	-2.25335	8.58756e-06	0.000433228	EXGT-A4,XTH5	xyloglucan endotransglucosylase/hydrolase 5
Glyma.06G283800	-2.24622	1.62974e-05	0.000703295	TBL39	TRICHOME BIREFRINGENCE-LIKE 39
Glyma.16G043400	-2.24532	5.3101e-08	7.8823e-06	APY2,ATAPY2	apyrase 2
Glyma.08G008800	-2.24242	0.000564657	0.0100346	ACP4	acyl carrier protein 4
Glyma.17G259500	-2.24016	0.00398696	0.0408966		GDSL-like Lipase/Acylhydrolase superfamily protein
Glyma.02G305400	-2.23242	4.07095e-07	4.16678e-05	LHCB2,LHCB2.1	photosystem II light harvesting complex gene 2.1
Glyma.17G132100	-2.22894	0.000122654	0.00321662		Glucose-methanol-choline (GMC) oxidoreductase family protein
Glyma.18G260900	-2.22682	0.00181916	0.0234653	AT-EXP1,ATEXP1,ATEXPA1,ATHEXP ALPHA 1.2,EXP1,EXPA1	expansin A1
Glyma.12G047400	-2.22604	0.000432551	0.00821412	LACS2,LRD2	long-chain acyl-CoA synthetase 2
Glyma.20G033900	-2.22213	2.77482e-06	0.00018169	ATEXP15,ATEXPA15,ATHEXP ALPHA 1.3,EXP15,EXPA15	expansin A15
Glyma.17G104000	-2.22132	0.000163624	0.00399574	MCM5	Minichromosome maintenance (MCM2/3/5) family protein
Glyma.05G203700	-2.21547	6.71773e-10	2.26739e-07		Heavy metal transport/detoxification superfamily protein
Glyma.01G192600	-2.208	2.29485e-05	0.000913783	LBD38	LOB domain-containing protein 38
Glyma.06G148500	-2.20494	1.04621e-05	0.000507043	ATRNR1,CLS8,R1,RNR1	ribonucleotide reductase 1
Glyma.U010700	-2.20466	8.76523e-08	1.16672e-05
Glyma.06G022800	-2.20402	0.000791596	0.0128159		GDSL-like Lipase/Acylhydrolase superfamily protein
Glyma.14G095400	-2.20095	2.66323e-11	1.67795e-08		Fatty acid/sphingolipid desaturase
Glyma.09G267700	-2.18966	1.55179e-08	3.0553e-06	FLA10	FASCICLIN-like arabinogalactan-protein 10
Glyma.17G016800	-2.18891	4.20409e-06	0.000248298		Heavy metal transport/detoxification superfamily protein
Glyma.17G127000	-2.18319	0.000204479	0.00467295		GDSL-like Lipase/Acylhydrolase superfamily protein
Glyma.06G270400	-2.1812	0.00124643	0.0179557
Glyma.13G318400	-2.17557	3.75057e-07	3.90942e-05		Protein kinase superfamily protein
Glyma.01G170200	-2.16667	2.87971e-08	4.92118e-06	BGAL3	beta-galactosidase 3
Glyma.09G070000	-2.16428	3.94787e-06	0.000237015		Subtilase family protein
Glyma.05G011200	-2.16394	4.35774e-06	0.000254744
Glyma.19G024200	-2.16285	1.24705e-13	1.52162e-10	ATEXP15,ATEXPA15,ATHEXP ALPHA 1.3,EXP15,EXPA15	expansin A15
Glyma.02G097400	-2.16135	1.179e-06	9.44267e-05		Leucine-rich receptor-like protein kinase family protein
Glyma.04G100400	-2.15347	1.00471e-05	0.000489443	EXO	Phosphate-responsive 1 family protein
Glyma.07G229000	-2.15195	4.01468e-07	4.12406e-05	ATEXP15,ATEXPA15,ATHEXP ALPHA 1.3,EXP15,EXPA15	expansin A15
Glyma.19G009700	-2.13809	4.3143e-11	2.49841e-08	ATCYP38,CYP38	cyclophilin 38
Glyma.18G207900	-2.13674	0.00615348	0.0555262		SEC14 cytosolic factor family protein / phosphoglyceride transfer family protein
Glyma.05G129700	-2.13596	2.29799e-05	0.000913783	MCM3	Minichromosome maintenance (MCM2/3/5) family protein
Glyma.13G304400	-2.13382	0.000104314	0.00281937	XTH9	xyloglucan endotransglucosylase/hydrolase 9
Glyma.18G044900	-2.12981	6.04206e-05	0.00186201	AAE12	acyl activating enzyme 12
Glyma.05G201300	-2.12731	1.54229e-08	3.0553e-06	ACP4	acyl carrier protein 4
Glyma.19G244600	-2.11399	6.64674e-11	3.69507e-08	GME	GDP-D-mannose 3\',5\'-epimerase
Glyma.04G003200	-2.11291	0.0262629	0.145744	PIP2;7,PIP3,PIP3A,SIMIP	plasma membrane intrinsic protein 3
Glyma.07G046000	-2.11245	6.9917e-07	6.15617e-05	ATPME3,PME3	pectin methylesterase 3
Glyma.11G157000	-2.10853	0.000208846	0.00474978		Eukaryotic aspartyl protease family protein
Glyma.04G222100	-2.10406	2.23197e-10	9.29289e-08	ATEXP8,ATEXPA8,ATHEXP ALPHA 1.11,EXP8,EXPA8	expansin A8
Glyma.01G184600	-2.09548	2.64471e-10	1.04143e-07		Protein of unknown function, DUF547
Glyma.05G020600	-2.08031	0.000186752	0.00439037	ATRPA70B,RPA70B	RPA70-kDa subunit B
Glyma.08G271600	-2.07935	4.07672e-05	0.0013991
Glyma.15G146800	-2.07642	4.45239e-05	0.00148511		Pectin lyase-like superfamily protein
Glyma.15G149200	-2.07292	5.67647e-07	5.23958e-05		Transducin/WD40 repeat-like superfamily protein
Glyma.19G216100	-2.06703	1.32209e-05	0.000599227	MCM7,PRL	Minichromosome maintenance (MCM2/3/5) family protein
Glyma.14G090200	-2.0659	5.55076e-06	0.000311634		Transmembrane amino acid transporter family protein
Glyma.19G223000	-2.06343	0.0373542	0.181751		Glycosyl hydrolase superfamily protein
Glyma.19G161000	-2.06295	2.94434e-05	0.00111113	ATAUX2-11,IAA4	AUX/IAA transcriptional regulator family protein
Glyma.09G181100	-2.05558	0.00328255	0.0355656		Bifunctional inhibitor/lipid-transfer protein/seed storage 2S albumin superfamily protein
Glyma.09G184600	-2.05479	0.000152691	0.00380056		B-box type zinc finger protein with CCT domain
Glyma.03G078300	-2.05389	0.00148395	0.0204735	SQD2	sulfoquinovosyldiacylglycerol 2
Glyma.05G073800	-2.05134	1.1783e-07	1.48476e-05		Ankyrin repeat family protein
Glyma.05G102100	-2.04454	1.0691e-13	1.44339e-10	AGP18,ATAGP18	arabinogalactan protein 18
Glyma.15G014000	-2.039	0.00307401	0.0340625	SULTR3;4	sulfate transporter 3;4
Glyma.02G039900	-2.03579	3.9273e-07	4.04897e-05		Protein of unknown function (DUF707)
Glyma.16G007700	-2.0268	3.77282e-05	0.00131733	ATGER1,GER1,GLP1	germin-like protein 1
Glyma.18G217800	-2.02344	1.99039e-05	0.000821418		Protein of unknown function (DUF1191)
Glyma.13G183500	-2.01863	0.00786183	0.0656266
Glyma.16G062000	-2.01475	3.55104e-07	3.75668e-05		Galactose oxidase/kelch repeat superfamily protein
Glyma.07G238400	-2.01456	9.79753e-06	0.00048142	ATMCM2,MCM2	minichromosome maintenance (MCM2/3/5) family protein
Glyma.12G055200	-2.01092	0.000299986	0.00623092		Histone superfamily protein
Glyma.18G030900	-2.01081	2.85859e-09	7.86862e-07		GATA type zinc finger transcription factor family protein
Glyma.01G152900	-2.00889	0.000340241	0.00684149		Long-chain fatty alcohol dehydrogenase family protein
Glyma.12G009700	-2.00402	5.59623e-12	4.06832e-09		Protein of unknown function (DUF3411)
